# Supplementary material for: Precise Investigation of the Efficacy of Multicomponent Drugs Against Pneumonia Infected With Influenza Virus
Source: Front Pharmacol. 2021 Nov 18;12:604009. doi: 10.3389/fphar.2021.604009 (PMC8636456; doi:10.3389/fphar.2021.604009)
Supplement: Supplementary file 1 [file Table1.XLSX]

## Sheet: Identified Proteins
Protein IDs	gi	Gene symbol	Description	normalized iBAQ value （*10-3）
				Control_3d_1	Control_3d_2	Control_3d_3	Model_3d_1	Model_3d_2	Model_3d_3	HYQ_3d_1	HYQ_3d_2	HYQ_3d_3	Control_6d_1	Control_6d_2	Control_6d_3	Model_6d_1	Model_6d_2	Model_6d_3	HYQ_6d_1	HYQ_6d_2	HYQ_6d_3
XP_006527316.1	569007628	Ahnak	PREDICTED: neuroblast differentiation-associated protein AHNAK isoform X1 [Mus musculus]	0.796771	0.771642	0.754272	0.839839	0.873625	0.830868	0.997095	0.938575	0.930116	0.653793	0.681299	0.605577	0.573704	0.676457	0.634847	0.59196	0.659418	0.592183
NP_084514.2	134288917	Dync1h1	cytoplasmic dynein 1 heavy chain 1 [Mus musculus]	0.148892	0.137434	0.131883	0.146129	0.151384	0.143616	0.161337	0.168194	0.161908	0.146466	0.140472	0.149831	0.151622	0.184358	0.185919	0.182045	0.174885	0.167814
XP_006538638.1	568930638	Hspg2	PREDICTED: basement membrane-specific heparan sulfate proteoglycan core protein isoform X2 [Mus musculus]	0.350353	0.327585	0.331196	0.295365	0.290136	0.308225	0.285925	0.328499	0.31044	0.393705	0.382586	0.370783	0.284117	0.303291	0.291749	0.304048	0.31357	0.288999
XP_006514663.1	568970047	Sptbn1	PREDICTED: spectrin beta chain, non-erythrocytic 1 isoform X1 [Mus musculus]	0.767301	0.716434	0.69516	0.707582	0.697811	0.692316	0.682364	0.721532	0.697934	0.74111	0.816115	0.778853	0.687114	0.752934	0.788098	0.661092	0.699067	0.654484
XP_011245851.1	755565280	Flna	PREDICTED: filamin-A isoform X2 [Mus musculus]	1.05943	0.923397	0.981355	0.982555	1.05567	0.924611	1.00654	0.978738	1.00071	1.24487	1.25356	1.22602	1.00818	1.29211	1.2642	1.14861	1.1603	1.06534
NP_071855.2	114326446	Myh9	myosin-9 [Mus musculus]	1.73121	1.62635	1.56	1.54098	1.61282	1.46216	1.53113	1.72022	1.57533	1.98137	2.10568	2.03812	1.72971	1.92596	1.88117	1.78406	1.91634	1.81888
XP_006512773.1	568965349	Utrn	PREDICTED: utrophin isoform X2 [Mus musculus]	0.0548872	0.057093	0.0565173	0.0500226	0.0497452	0.0491922	0.0507899	0.0530865	0.0531547	0.0659054	0.0665454	0.0726597	0.0529735	0.069523	0.0732804	0.0507325	0.055295	0.0549269
NP_035595.2	19526481	Spta1	spectrin alpha chain, erythrocytic 1 [Mus musculus]	0.0935849	0.0859838	0.0800929	0.10316	0.10303	0.099016	0.0638159	0.106787	0.0946196	0.0961847	0.0990491	0.0932835	0.0734698	0.0785154	0.0791382	0.098281	0.100207	0.0941023
XP_006518113.1	568985493	Flnb	PREDICTED: filamin-B isoform X1 [Mus musculus]	0.112602	0.116459	0.0999271	0.100605	0.111014	0.0993655	0.109495	0.104495	0.0976989	0.136066	0.139948	0.142374	0.13647	0.135217	0.136263	0.128554	0.127058	0.115633
NP_001229937.1	339895744	Col6a3	collagen alpha-3(VI) chain isoform 1 precursor [Mus musculus]	0.171993	0.166156	0.15253	0.148447	0.158292	0.148021	0.15415	0.156845	0.145476	0.14063	0.1372	0.145452	0.075243	0.100259	0.0973066	0.169129	0.168385	0.169146
NP_032014.3	93102409	Fasn	fatty acid synthase [Mus musculus]	0.43688	0.433557	0.420062	0.398377	0.4271	0.38826	0.426192	0.418768	0.415814	0.494987	0.50827	0.500056	0.373283	0.439652	0.440462	0.46164	0.47604	0.445951
NP_001074640.1	124487155	Lama5	laminin subunit alpha-5 precursor [Mus musculus]	0.244704	0.229451	0.235534	0.188849	0.187964	0.174396	0.151282	0.183792	0.174811	0.208535	0.190369	0.208489	0.152419	0.165836	0.167064	0.182231	0.188044	0.189364
NP_001153791.1	237820660	Ubr4	E3 ubiquitin-protein ligase UBR4 [Mus musculus]	0.00681393	0.00633073	0.00568114	0.00512884	0.00529543	0.0053475	0.00350193	0.00382863	0.00511318	0.0115529	0.0117884	0.0126867	0.011449	0.0123993	0.0124881	0.0108044	0.0102538	0.00969078
NP_032538.2	124494256	Lrp1	prolow-density lipoprotein receptor-related protein 1 precursor [Mus musculus]	0.035567	0.0327561	0.0306533	0.0264112	0.0303306	0.0230737	0.0211554	0.0221383	0.0204781	0.0352272	0.0322953	0.0262958	0.0322314	0.0344534	0.0355411	0.031938	0.0306042	0.0270473
NP_780469.1	33598964	Myh10	myosin-10 [Mus musculus]	0.341579	0.347193	0.297859	0.335555	0.333516	0.32347	0.335644	0.356032	0.355046	0.31371	0.268454	0.286255	0.256442	0.316298	0.301645	0.26846	0.299399	0.298607
XP_006498810.1	568915420	Fbn1	PREDICTED: fibrillin-1 isoform X2 [Mus musculus]	0.160093	0.160379	0.156882	0.146009	0.139936	0.12823	0.0739272	0.112564	0.109979	0.141042	0.145642	0.138769	0.111704	0.123264	0.14058	0.151708	0.147069	0.137426
XP_006525748.1	569003347	Lama3	PREDICTED: laminin subunit alpha-3 isoform X1 [Mus musculus]	0.0602424	0.0557916	0.0611163	0.057729	0.0507515	0.0547405	0.0547489	0.0516065	0.0649794	0.116016	0.105036	0.106081	0.0602676	0.0856922	0.0695295	0.0794493	0.0740171	0.0684138
NP_001003908.1	51491845	Cltc	clathrin heavy chain 1 isoform 2 [Mus musculus]	0.542888	0.48	0.493433	0.563386	0.57861	0.529465	0.611781	0.544673	0.575948	0.551985	0.533226	0.526967	0.596395	0.738805	0.674522	0.611736	0.62706	0.588562
NP_033908.2	126518317	C3	complement C3 preproprotein [Mus musculus]	0.279109	0.290178	0.262668	0.348234	0.30079	0.284473	0.237273	0.270084	0.277359	0.289135	0.291811	0.275267	0.530361	0.630923	0.530484	0.41182	0.407939	0.387647
NP_038703.3	84490394	Sptb	spectrin beta chain, erythrocytic [Mus musculus]	0.0600255	0.0535598	0.0546194	0.0649747	0.0778575	0.0608385	0.0627617	0.0620514	0.0656046	0.0698361	0.068576	0.0792893	0.0461684	0.0713672	0.0649395	0.0624822	0.0631046	0.0617056
NP_001276824.1	582117511	Tns1	tensin-1 isoform b [Mus musculus]	0.527127	0.555498	0.52551	0.494902	0.537222	0.548416	0.479214	0.57262	0.560072	0.44838	0.480516	0.479993	0.44539	0.4347	0.417113	0.496578	0.511308	0.476749
NP_001005510.2	145699091	Syne2	nesprin-2 [Mus musculus]	0.00172406	0.00157481	0.00132859	0.0026762	0.00121421	0.00153207	0.00064015	0.00176214	0.00144327	0.00268857	0.0034732	0.00263133	0.0012626	0.00198914	0.00201228	0.00144169	0.00216622	0.00284564
NP_057930.2	242332572	Iqgap1	ras GTPase-activating-like protein IQGAP1 [Mus musculus]	0.493317	0.465056	0.439041	0.441103	0.465776	0.461621	0.480404	0.478196	0.462994	0.462432	0.468227	0.487371	0.553006	0.66772	0.668526	0.491576	0.54713	0.522092
NP_001093104.1	153791796	Myof	myoferlin isoform 2 [Mus musculus]	0.0530584	0.0601843	0.0537965	0.0520512	0.0621137	0.0521148	0.0306474	0.0588971	0.0539026	0.0361961	0.038065	0.033944	0.0455611	0.0600332	0.0542705	0.0584309	0.0523312	0.0612605
NP_796188.2	40018610	Snrnp200	U5 small nuclear ribonucleoprotein 200 kDa helicase [Mus musculus]	0.0168844	0.014704	0.0230231	0.0271085	0.0140969	0.0227915	0.024342	0.0204768	0.0209256	0.0273548	0.0294925	0.0271021	0.0249257	0.0282604	0.0247308	0.0304745	0.02164	0.0155524
NP_034813.2	153791270	Lamc1	laminin subunit gamma-1 precursor [Mus musculus]	0.553474	0.557086	0.565643	0.435482	0.48052	0.464548	0.489124	0.473649	0.43684	0.460788	0.515172	0.55348	0.428841	0.435668	0.443084	0.443552	0.435395	0.395703
XP_006521766.1	568994434	Mylk	PREDICTED: myosin light chain kinase, smooth muscle isoform X1 [Mus musculus]	0.119162	0.128746	0.107237	0.126541	0.12412	0.103987	0.107387	0.121992	0.140741	0.123055	0.118797	0.119374	0.103546	0.127833	0.137141	0.131525	0.128058	0.128333
NP_033784.2	163310765	Alb	serum albumin preproprotein [Mus musculus]	26.3921	24.0803	26.1927	20.972	22.8207	18.0475	18.7357	19.5684	20.2363	20.8513	18.8324	19.5306	30.2474	26.0332	25.5312	24.825	25.4547	25.6681
XP_006511711.1	568962784	Lamb2	PREDICTED: laminin subunit beta-2 isoform X1 [Mus musculus]	0.254146	0.236322	0.232148	0.210478	0.197931	0.211386	0.160625	0.198183	0.182615	0.2119	0.235986	0.231873	0.162372	0.180377	0.182084	0.178251	0.162723	0.19228
XP_011241437.1	755532858	Lama2	PREDICTED: laminin subunit alpha-2 isoform X2 [Mus musculus]	0.0172814	0.0197818	0.0177329	0.016499	0.0162125	0.0172488	0.0104174	0.0138626	0.00887288	0.0229068	0.0172862	0.0193664	0.0186913	0.0175471	0.0221166	0.0206715	0.0201155	0.0187342
NP_032935.2	112421039	Ppl	periplakin [Mus musculus]	0.0348374	0.0394196	0.0451026	0.0335809	0.0280402	0.0272197	0.0118745	0.080374	0.0631874	0.0280892	0.0245287	0.0303399	0.0355436	0.0306372	0.0291316	0.0296057	0.0266361	0.0237936
NP_033528.3	31543942	Vcl	vinculin [Mus musculus]	1.46014	1.4138	1.42672	1.35629	1.38856	1.17396	1.3169	1.29643	1.4689	1.38898	1.51654	1.39502	1.39031	1.59348	1.4597	1.44622	1.53195	1.39183
NP_035838.3	115511022	Vwf	von Willebrand factor precursor [Mus musculus]	0.024735	0.0263514	0.0302554	0.026688	0.0285368	0.0273629	0.0230088	0.030849	0.0307396	0.0419793	0.0381555	0.0450321	0.029909	0.0390178	0.0362092	0.0479419	0.053337	0.0464681
NP_766307.2	112807186	Gcn1l1	eIF-2-alpha kinase activator GCN1 [Mus musculus]	0.0070259	0.00648016	0.00577826	0.00796669	0.00826067	0.00753885	0.00837106	0.00777943	0.00851734	0.00800388	0.00861229	0.00903562	0.00700696	0.0123658	0.0127738	0.0135378	0.0126816	0.0110794
NP_112462.1	13626040	Akap12	A-kinase anchor protein 12 [Mus musculus]	0.230467	0.217374	0.228412	0.197407	0.217221	0.196194	0.155323	0.224525	0.195085	0.224442	0.208838	0.233932	0.129718	0.204858	0.225656	0.196819	0.186288	0.195132
NP_031402.3	110347469	Pzp	pregnancy zone protein precursor [Mus musculus]	0.478606	0.480854	0.524472	0.37116	0.360707	0.378743	0.342396	0.423832	0.360501	0.653004	0.568808	0.661124	1.01399	1.05616	1.06165	0.753733	0.747715	0.727208
NP_619600.2	115583687	Prpf8	pre-mRNA-processing-splicing factor 8 [Mus musculus]	0.0227608	0.025929	0.0219686	0.027846	0.0232341	0.0243223	0.0238417	0.0287406	0.025286	0.0215535	0.0179996	0.0182445	0.0209595	0.0246951	0.0229682	0.0230084	0.025276	0.0239942
XP_006507238.1	568949275	Numa1	PREDICTED: nuclear mitotic apparatus protein 1 isoform X1 [Mus musculus]	0.027074	0.0288298	0.0189717	0.0181314	0.0210395	0.0241644	0.0113901	0.0227171	0.0269554	0.0492181	0.0490469	0.0547058	0.0316288	0.0353183	0.0322007	0.021579	0.0272276	0.0233375
NP_067617.3	344217723	Agrn	agrin precursor [Mus musculus]	0.235052	0.224263	0.217489	0.184735	0.16625	0.196566	0.144138	0.195675	0.19644	0.237464	0.233125	0.21911	0.186716	0.272832	0.227295	0.208806	0.225463	0.211448
XP_006511288.1	568961599	Vps13c	PREDICTED: vacuolar protein sorting-associated protein 13C isoform X2 [Mus musculus]	0.00569997	0.0048017	0.00375209	0.00408414	0.0042885	0.00344905	0.00475449	0.00429476	0.00487044	0.00826717	0.00850288	0.0111078	0.00280292	0.0103904	0.0101213	0.00838429	0.00697138	0.00741565
XP_006533669.1	568974553	Myo18a	PREDICTED: unconventional myosin-XVIIIa isoform X14 [Mus musculus]	0.0143501	0.014526	0.0130076	0.0164405	0.0134636	0.0136829	0.00930593	0.0172756	0.0142746	0.0205624	0.0199706	0.0202714	0.0175924	0.021358	0.0220277	0.0177678	0.0202546	0.0162046
NP_035370.2	153792534	Ranbp2	E3 SUMO-protein ligase RanBP2 [Mus musculus]	0.00287502	0.00514941	0.00279695	0.00474341	0.00349485	0.00388745	0.00175475	0.00359484	0.00357539	0.00588135	0.00908216	0.00484478	0.00455472	0.00596194	0.00579371	0.00340767	0.00458896	0.00361425
NP_001264210.1	471434840	Ank1	ankyrin-1 isoform 4 [Mus musculus]	0.0542506	0.053511	0.0625447	0.0540459	0.0505393	0.0657699	0.059818	0.0539588	0.0671207	0.0655503	0.0590103	0.0620041	0.0430208	0.0676259	0.0715315	0.0748281	0.076527	0.0561056
NP_034986.1	6754774	Myh6	myosin-6 [Mus musculus]	0.00684445	0.00418858	0.00620529	0.143091	0.15769	0.151779	0.0512732	0.0547133	0.0476562	0.00409182	0.0139359	0.00555789	0.00285971	0.00684512	0.00464792	0.069987	0.076935	0.0849867
XP_006496125.1	568906530	Uggt1	PREDICTED: UDP-glucose:glycoprotein glucosyltransferase 1 isoform X1 [Mus musculus]	0.0634303	0.0555059	0.0497214	0.059523	0.0600289	0.0447956	0.0538211	0.0451035	0.0512401	0.0693911	0.0719911	0.0917575	0.0951668	0.106756	0.102777	0.0826597	0.0858738	0.0839711
XP_011246968.1	755537047	Acaca	PREDICTED: acetyl-CoA carboxylase 1 isoform X1 [Mus musculus]	0.0222074	0.0183275	0.0198354	0.0193631	0.0221447	0.0200898	0.0175577	0.0156909	0.0259296	0.0209789	0.0231336	0.0230779	0.0127248	0.0179816	0.0185666	0.0241266	0.0246102	0.0244973
XP_017172454.1	1039751022	Golgb1	PREDICTED: golgin subfamily B member 1 isoform X3 [Mus musculus]	0.000630822	0.0032529	0.00137441	0.0166243	0.0172288	0.000951205	0.000311768	0.00122799	0.000831546	0.00414334	0.00458843	0.00753163	0.0025285	0.00482897	0.0039308	0.00124658	0.00169651	0.00136492
NP_033823.2	161702988	Apob	apolipoprotein B-100 precursor [Mus musculus]	0.00188152	0.00214808	0.0024321	0.00224471	0.00283968	0.00164074	0.0023831	0.00128202	0.00221086	0.000715746	0.00127439	0.00118897	0.0044386	0.00659379	0.00523825	0.00529022	0.0039554	0.00499679
NP_035047.2	171543883	Nid1	nidogen-1 precursor [Mus musculus]	0.534376	0.549419	0.559786	0.506143	0.507755	0.446797	0.47217	0.506205	0.488903	0.642722	0.662551	0.637159	0.533142	0.608343	0.599163	0.582497	0.584122	0.561761
XP_006529011.1	569012192	Huwe1	PREDICTED: E3 ubiquitin-protein ligase HUWE1 isoform X6 [Mus musculus]	0.00491887	0.00352369	0.00329194	0.00355355	0.00388686	0.00248824	0.00160713	0.00377075	0.00317163	0.00871987	0.00602981	0.00684983	0.0025781	0.00432984	0.00576566	0.00450923	0.00446228	0.00349044
XP_006529128.1	568907995	Tpr	PREDICTED: nucleoprotein TPR isoform X1 [Mus musculus]	0.010765	0.00944201	0.0104437	0.00603196	0.00893576	0.00939203	0.00615862	0.00949447	0.00598139	0.0311101	0.0309655	0.0337768	0.0161041	0.0230863	0.0189611	0.0120647	0.0106581	0.0084319
XP_011245182.1	755560691	Svil	PREDICTED: supervillin isoform X6 [Mus musculus]	0.0166135	0.0128741	0.0121662	0.0129884	0.0128764	0.0135431	0.0129757	0.0147713	0.0145437	0.0199304	0.0209553	0.0203064	0.014449	0.0202114	0.019874	0.0217912	0.0212241	0.020731
NP_034811.2	148747408	Lama4	laminin subunit alpha-4 precursor [Mus musculus]	0.0732752	0.0624429	0.0752617	0.0656932	0.0710914	0.073365	0.0607142	0.0646787	0.0675008	0.104789	0.0925323	0.0857702	0.0773383	0.0737177	0.0911684	0.0698786	0.0686605	0.0670612
NP_033910.2	157951698	C4b	complement C4-B precursor [Mus musculus]	0.0154111	0.0186713	0.00900249	0.0116396	0.0190952	0.0160116	0.00751781	0.00733252	0.00696075	0.0199282	0.0205684	0.0160678	0.0713792	0.0919248	0.0870869	0.0359707	0.0267088	0.0208721
NP_077243.2	124486712	Rrbp1	ribosome-binding protein 1 isoform a [Mus musculus]	0.0531228	0.0581576	0.0479495	0.0474172	0.0558397	0.0503524	0.0379509	0.0475365	0.0462974	0.0611	0.0503515	0.0679649	0.0704497	0.0694349	0.0904387	0.0428468	0.0540139	0.060237
NP_598738.1	20330802	Trf	serotransferrin precursor [Mus musculus]	2.91103	2.83805	3.02233	2.8313	2.82546	2.87421	2.42631	2.86062	2.82447	2.89398	2.76808	3.00108	4.31761	4.32499	4.22426	3.1825	3.54737	3.24452
XP_006515056.1	568977546	Lamb1	PREDICTED: laminin subunit beta-1 isoform X1 [Mus musculus]	0.217968	0.242036	0.222941	0.216336	0.241988	0.231537	0.190209	0.208402	0.216652	0.23411	0.190214	0.219083	0.183663	0.209434	0.186149	0.179072	0.188993	0.181622
NP_084011.1	82617575	Eprs	bifunctional glutamate/proline--tRNA ligase isoform 1 [Mus musculus]	0.0403714	0.0420225	0.0357811	0.0456232	0.0447203	0.036693	0.030266	0.0465732	0.0414894	0.0573601	0.05739	0.0594431	0.0435794	0.0760461	0.0720628	0.0578332	0.0521509	0.0518848
NP_033529.3	225543319	Vcp	transitional endoplasmic reticulum ATPase [Mus musculus]	0.746152	0.72774	0.674847	0.720662	0.71308	0.729228	0.661208	0.70175	0.787165	0.967657	0.929574	0.873201	0.869224	0.961878	0.934052	0.720932	0.77245	0.783773
NP_035737.2	126722834	Tnc	tenascin precursor [Mus musculus]	0.0018036	0.000736115	0.00064707	0.000469397	0.000590336	0	0.000996683	0	0	0.0195162	0.0228706	0.0235047	0.0157972	0.0238808	0.0238872	0.00817336	0.00707275	0.00812423
NP_001186225.1	313151222	Acly	ATP-citrate synthase isoform 1 [Mus musculus]	0.159593	0.159944	0.164308	0.159537	0.172758	0.157751	0.177926	0.204861	0.185304	0.136136	0.154996	0.158918	0.139233	0.20108	0.181142	0.167302	0.177843	0.197138
NP_032474.2	61657921	Kif5b	kinesin-1 heavy chain [Mus musculus]	0.0719781	0.0772863	0.0587933	0.0773129	0.0715727	0.076115	0.0675102	0.0957881	0.0798955	0.110919	0.106191	0.106553	0.0740447	0.108803	0.117343	0.0724959	0.0886462	0.0616179
NP_034068.3	226823359	Copa	coatomer subunit alpha [Mus musculus]	0.061437	0.0659248	0.0533615	0.0603069	0.0716142	0.0661574	0.0677506	0.0634364	0.0616426	0.0768294	0.0743142	0.0711443	0.104876	0.121061	0.12665	0.0948043	0.102908	0.0980033
NP_035761.1	6755863	Hsp90b1	endoplasmin precursor [Mus musculus]	0.913746	0.943249	1.00374	1.01142	1.07153	0.999109	0.998698	1.05346	0.939024	1.3604	1.09404	1.27841	1.58225	1.36004	1.48925	1.25099	1.18978	1.21786
NP_062750.2	77404392	Snd1	staphylococcal nuclease domain-containing protein 1 [Mus musculus]	0.117161	0.0950989	0.0867183	0.115881	0.117286	0.10798	0.0817724	0.11767	0.105263	0.187483	0.131008	0.153645	0.16453	0.186409	0.148034	0.12371	0.126503	0.115904
XP_006529140.1	568908019	Hdlbp	PREDICTED: vigilin isoform X1 [Mus musculus]	0.0859574	0.0624209	0.0764479	0.0858476	0.0886947	0.0912061	0.0928189	0.104346	0.0856495	0.0886215	0.079541	0.0890558	0.0814477	0.104454	0.114479	0.0949313	0.112164	0.0998904
XP_006539729.1	568945118	Prx	PREDICTED: periaxin isoform X1 [Mus musculus]	0.532349	0.471722	0.438299	0.511426	0.476692	0.483562	0.590334	0.518112	0.564363	0.476704	0.502989	0.487079	0.387097	0.54639	0.531304	0.450133	0.45442	0.36876
NP_032903.3	257471003	Plg	plasminogen precursor [Mus musculus]	0.0603903	0.0763145	0.0633305	0.0634153	0.0650559	0.0568462	0.0597427	0.0941675	0.0425806	0.070735	0.0643297	0.086447	0.139075	0.174054	0.2017	0.0838646	0.0727677	0.0740342
XP_006541318.1	568948635	Akap13	PREDICTED: A-kinase anchor protein 13 isoform X6 [Mus musculus]	0.00179588	0.00177044	0.00232045	0.00319707	0.00530921	0.00299592	0.00214711	0.00532333	0.00481792	0.00543655	0.00685066	0.00547827	0.003826	0.00487849	0.00423954	0.00567677	0.0068235	0.00688981
NP_031933.1	33859482	Eef2	elongation factor 2 [Mus musculus]	0.639358	0.597033	0.67539	0.638442	0.720321	0.641022	0.62344	0.679653	0.572148	0.94227	0.921325	0.846821	0.866582	0.994625	1.02588	0.705631	0.760857	0.732176
NP_620570.2	146231960	Cspg4	chondroitin sulfate proteoglycan 4 precursor [Mus musculus]	0.0183972	0.0151782	0.0173301	0.0116515	0.0151438	0.0166599	0.0104108	0.00670455	0.0102836	0.0299811	0.0317272	0.0191403	0.0327437	0.0312666	0.0313844	0.0272626	0.0286779	0.0213266
NP_898837.2	283135190	Cdc42bpb	serine/threonine-protein kinase MRCK beta [Mus musculus]	0.012681	0.0181029	0.011275	0.0163676	0.0147805	0.0125981	0.0101585	0.0195907	0.0215631	0.0230076	0.0217049	0.0189378	0.0123905	0.0218085	0.0236819	0.0261243	0.0270346	0.0245976
NP_997507.1	46559389	Ace	angiotensin-converting enzyme isoform 1 precursor [Mus musculus]	0.380157	0.347144	0.31454	0.279538	0.340013	0.306309	0.379825	0.411513	0.399549	0.383424	0.280701	0.34082	0.301269	0.291143	0.330763	0.320944	0.367389	0.369262
NP_001001932.1	50053824	Eea1	early endosome antigen 1 [Mus musculus]	0.0224623	0.0173704	0.0140431	0.0145056	0.0120209	0.00766182	0.00899528	0.0172206	0.0138089	0.0200242	0.0208232	0.0221286	0.0133531	0.0288061	0.0262335	0.00893608	0.0159355	0.0127601
NP_035853.2	77682555	Xdh	xanthine dehydrogenase/oxidase [Mus musculus]	0.157301	0.16381	0.15467	0.17309	0.185407	0.16147	0.142535	0.139461	0.153594	0.0890424	0.0980264	0.1321	0.242628	0.316232	0.269129	0.122024	0.158944	0.138959
NP_035973.1	33859650	Esyt1	extended synaptotagmin-1 [Mus musculus]	0.156171	0.150644	0.142712	0.153073	0.182821	0.164571	0.18565	0.176356	0.160531	0.181807	0.160963	0.195017	0.238526	0.227628	0.247992	0.202658	0.206247	0.180634
NP_057910.3	50363232	Nes	nestin [Mus musculus]	0.0234437	0.0233273	0.020239	0.0342782	0.0313609	0.0307572	0.0147058	0.0395803	0.041608	0.0599645	0.0707075	0.0673279	0.0406914	0.0543419	0.0584273	0.0413988	0.0476135	0.0471138
XP_006497296.1	568911961	Lamb3	PREDICTED: laminin subunit beta-3 isoform X1 [Mus musculus]	0.0982772	0.0890336	0.0900965	0.077539	0.0933783	0.0880835	0.080779	0.093196	0.0881873	0.162038	0.150583	0.16154	0.0796607	0.107632	0.122418	0.128712	0.12699	0.125616
XP_006501136.1	568921945	Lmna	PREDICTED: prelamin-A/C isoform X1 [Mus musculus]	1.11343	1.03098	0.93796	0.766473	0.870628	0.818002	0.534956	0.719548	0.808845	0.547053	0.616006	0.485805	0.657655	0.579094	0.605319	0.770303	0.770568	0.74868
NP_001185796.1	311893360	Dctn1	dynactin subunit 1 isoform 3 [Mus musculus]	0.0587737	0.0617592	0.0524002	0.0433918	0.0396999	0.0374153	0.0360637	0.0568817	0.0456231	0.057222	0.0804058	0.0828827	0.0693557	0.0738717	0.0754283	0.0660627	0.0747019	0.0723979
NP_056550.1	7657011	Ddb1	DNA damage-binding protein 1 [Mus musculus]	0.0499779	0.0441688	0.0423596	0.037247	0.0376392	0.0280114	0.0289909	0.0297142	0.0388842	0.0844935	0.0816431	0.0639176	0.0565962	0.0640386	0.065318	0.0478102	0.0483695	0.0553799
NP_076014.1	51093867	Cad	CAD protein isoform 1 [Mus musculus]	0.00755975	0.0035735	0.00321237	0.00471954	0.0057896	0.00307614	0.00232928	0.00467882	0.00180978	0.0170101	0.0185837	0.0153265	0.00377594	0.0137228	0.0103009	0.00613161	0.00740377	0.00752175
NP_083713.2	260166719	Ckap5	cytoskeleton-associated protein 5 isoform 2 [Mus musculus]	0.00740572	0.00601892	0.007175	0.0044311	0.00280096	0.00515063	0.00677166	0.00680377	0.00316693	0.0076027	0.0117549	0.0095205	0.00761029	0.00958422	0.0105374	0.00570681	0.00615547	0.00975943
NP_001292909.1	807066382	Diaph1	protein diaphanous homolog 1 isoform 1 [Mus musculus]	0.0350305	0.0383355	0.0257429	0.0201521	0.0262639	0.0127781	0.0180365	0.0207906	0.022977	0.0263902	0.0352791	0.0293394	0.0280223	0.034975	0.0414764	0.04357	0.0408003	0.0392882
NP_035831.2	31982755	Vim	vimentin [Mus musculus]	3.99756	3.8565	3.82672	3.88551	4.26837	3.88408	3.30738	3.61696	3.9156	3.69656	4.22103	4.67705	4.8222	5.63446	5.39809	4.02946	4.319	4.07646
NP_851794.3	226423922	Col14a1	collagen alpha-1(XIV) chain precursor [Mus musculus]	0.00672261	0.00734528	0.0130561	0.0102112	0.0101978	0.0087098	0.00429957	0.00431563	0.00478503	0.0192578	0.0156988	0.0161402	0.0224357	0.0210462	0.0232259	0.0177538	0.00991444	0.0129594
XP_017174935.1	1039763713	Cp	PREDICTED: ceruloplasmin isoform X2 [Mus musculus]	0.119188	0.132038	0.125037	0.145445	0.169083	0.131999	0.129704	0.150783	0.163581	0.12843	0.134086	0.0993743	0.324261	0.329502	0.303378	0.169408	0.177194	0.1867
NP_001341995.1	1240085906	Ctnnd1	catenin delta-1 isoform 5 [Mus musculus]	0.204489	0.199474	0.221594	0.241904	0.242119	0.22242	0.198588	0.230499	0.210768	0.184944	0.196684	0.170543	0.169267	0.199605	0.174251	0.253934	0.221303	0.227341
NP_032326.3	112293266	Hspa4	heat shock 70 kDa protein 4 [Mus musculus]	0.224275	0.212657	0.188573	0.201147	0.194575	0.199173	0.210823	0.241165	0.219104	0.326009	0.314599	0.348277	0.223059	0.343697	0.339222	0.193009	0.221034	0.230444
NP_032721.2	84370361	Nid2	nidogen-2 precursor [Mus musculus]	0.105564	0.107796	0.103038	0.0814376	0.0828889	0.0955164	0.100331	0.1004	0.108694	0.0778378	0.0812749	0.0769856	0.0761817	0.0726569	0.0690598	0.0845708	0.0921082	0.0685658
NP_034253.3	146219837	Eif3a	eukaryotic translation initiation factor 3 subunit A [Mus musculus]	0.0402451	0.0306904	0.0407607	0.0444484	0.0440313	0.048512	0.0386966	0.0587069	0.0502982	0.0528199	0.0539897	0.0492731	0.0667482	0.0513665	0.0595058	0.0681658	0.0701376	0.0595349
NP_034851.2	188219589	Lmnb1	lamin-B1 [Mus musculus]	0.517328	0.538479	0.534184	0.452767	0.485092	0.491585	0.457524	0.485514	0.450755	0.809114	0.853381	0.812426	0.588445	0.558187	0.599619	0.533885	0.527408	0.468458
XP_006502766.1	568928296	Inadl	PREDICTED: inaD-like protein isoform X2 [Mus musculus]	0.00943717	0.00769616	0.00430812	0.00769748	0.00827008	0.00684357	0.00868196	0.00951659	0.010086	0.00888276	0.0115123	0.0104674	0.00720258	0.0123475	0.00923974	0.0072914	0.00922189	0.00810982
XP_017171158.1	1039759129	Hc	PREDICTED: complement C5 isoform X1 [Mus musculus]	0.00714845	0.00659175	0.00724617	0.0121787	0.0111723	0.00708635	0.0097373	0.0110971	0.00725437	0.0128227	0.0112756	0.00961285	0.0179085	0.030098	0.0327958	0.0149714	0.0123989	0.015841
NP_076068.1	29789199	Ipo5	importin-5 [Mus musculus]	0.0744816	0.0652021	0.0692022	0.0598061	0.0489227	0.0469307	0.0500782	0.0505564	0.0496647	0.101179	0.10396	0.111699	0.092601	0.103862	0.115083	0.0926455	0.0971027	0.0971679
NP_203534.1	15426055	Copb1	coatomer subunit beta [Mus musculus]	0.0790285	0.0730792	0.0841483	0.0868598	0.0747665	0.0814759	0.0693148	0.0867199	0.0817304	0.103947	0.12367	0.130972	0.114108	0.138377	0.143487	0.106289	0.115569	0.13424
XP_006514493.1	568969699	Xpo1	PREDICTED: exportin-1 isoform X1 [Mus musculus]	0.0766776	0.0764439	0.0630315	0.0708004	0.0677991	0.0580969	0.0585598	0.072548	0.0641396	0.0935409	0.0938706	0.0882782	0.0793617	0.104238	0.105538	0.0782832	0.0818045	0.0815605
XP_006532728.1	568972574	Eftud2	PREDICTED: 116 kDa U5 small nuclear ribonucleoprotein component isoform X1 [Mus musculus]	0.0390171	0.0358718	0.0365348	0.0457289	0.0352044	0.0336567	0.0284614	0.0311322	0.0445115	0.0798262	0.0709327	0.0871051	0.0523245	0.0876663	0.0759459	0.0285557	0.0363799	0.0295786
XP_017174953.1	1039728071	Stat1	PREDICTED: signal transducer and activator of transcription 1 isoform X1 [Mus musculus]	0.0527938	0.0623013	0.0501069	0.167909	0.159362	0.145957	0.0967318	0.107029	0.109393	0.10436	0.109071	0.102875	0.642287	0.592827	0.609127	0.215388	0.244947	0.291413
NP_031816.2	36031035	Smc3	structural maintenance of chromosomes protein 3 [Mus musculus]	0.0284021	0.0217531	0.0160094	0.0182081	0.0234179	0.0197257	0.0179546	0.0296749	0.0195712	0.0458026	0.0335284	0.0504329	0.0241261	0.0280007	0.0225811	0.0182912	0.0247889	0.0246979
NP_034963.2	70778915	Msn	moesin [Mus musculus]	3.11942	3.06049	2.75716	2.33832	2.43126	1.95947	2.5061	2.78269	2.77155	1.87856	1.46587	1.55954	2.45224	2.02895	1.99712	2.75754	2.68591	2.63985
NP_062684.2	258613892	Smc1a	structural maintenance of chromosomes protein 1A [Mus musculus]	0.022741	0.0213443	0.0190231	0.0221555	0.0207711	0.0198293	0.00973025	0.0152846	0.0211095	0.0231523	0.0295535	0.0258826	0.0176932	0.0192503	0.0263885	0.0181704	0.0169334	0.0146532
NP_620084.2	261878543	Mthfd1	C-1-tetrahydrofolate synthase, cytoplasmic [Mus musculus]	0.123413	0.101889	0.116783	0.100504	0.0996544	0.123359	0.08578	0.119502	0.111661	0.108264	0.109322	0.127294	0.0938318	0.120436	0.119985	0.0929986	0.103713	0.0817125
NP_808367.2	269973931	Fhod1	FH1/FH2 domain-containing protein 1 [Mus musculus]	0.0786256	0.0841769	0.0576837	0.0709885	0.0699167	0.0742199	0.0777599	0.0753654	0.084683	0.0934006	0.0849193	0.0983711	0.0606246	0.116671	0.115911	0.0916574	0.101004	0.0980911
XP_006510025.1	568958751	Hyou1	PREDICTED: hypoxia up-regulated protein 1 isoform X2 [Mus musculus]	0.148212	0.131713	0.112488	0.100181	0.119421	0.115846	0.135256	0.144402	0.115239	0.15538	0.159861	0.187902	0.179482	0.231127	0.215771	0.178901	0.161047	0.152476
XP_006514648.1	568970015	Ogdh	PREDICTED: 2-oxoglutarate dehydrogenase, mitochondrial isoform X2 [Mus musculus]	0.221855	0.216112	0.201641	0.227852	0.221163	0.214839	0.201603	0.244142	0.224315	0.172563	0.170283	0.181426	0.167042	0.201502	0.231233	0.270272	0.251052	0.231494
XP_006522009.1	568994945	Eif4g1	PREDICTED: eukaryotic translation initiation factor 4 gamma 1 isoform X10 [Mus musculus]	0.0355026	0.0346704	0.0405901	0.0384959	0.0384552	0.0479372	0.0382132	0.0382677	0.0470616	0.0688759	0.0726161	0.056959	0.0471117	0.0665431	0.0487707	0.0530153	0.0521667	0.0558313
XP_006527550.1	569008120	Tmem2	PREDICTED: transmembrane protein 2 isoform X1 [Mus musculus]	0.018083	0.0184723	0.0226274	0.011351	0.00930611	0.0142323	0.0156324	0.0156961	0.0151773	0.0289201	0.0307277	0.0287767	0.0297328	0.0262928	0.0308873	0.0321037	0.0246007	0.0209175
XP_011245120.1	755560424	Ctnna1	PREDICTED: catenin alpha-1 isoform X1 [Mus musculus]	0.356147	0.393098	0.407829	0.367399	0.386214	0.38268	0.31121	0.443821	0.314772	0.396687	0.413223	0.497801	0.383829	0.466766	0.461463	0.424612	0.463672	0.405969
NP_031978.2	112293264	Pdia3	protein disulfide-isomerase A3 precursor [Mus musculus]	1.99094	1.8308	1.60534	1.69929	1.77284	1.72133	1.58685	1.72964	1.69581	2.324	1.96808	2.16607	2.42164	2.08215	2.27605	2.03138	1.99257	1.65212
NP_035286.1	6755152	Prep	prolyl endopeptidase [Mus musculus]	0.158739	0.133837	0.157463	0.176496	0.185735	0.172621	0.206572	0.196998	0.180596	0.214952	0.195104	0.215989	0.206176	0.258043	0.22934	0.167317	0.183315	0.174992
NP_112456.2	153791358	Sf3b1	splicing factor 3B subunit 1 [Mus musculus]	0.0401807	0.0326584	0.0295882	0.048871	0.0496795	0.0479288	0.0274364	0.0452585	0.0387105	0.0225165	0.0307319	0.0306796	0.0288706	0.0411834	0.0469534	0.0420492	0.0405725	0.0397427
NP_796364.2	118026911	Myo1d	unconventional myosin-Id [Mus musculus]	0.0369785	0.0415977	0.0374517	0.064083	0.0506246	0.0489984	0.0456407	0.0443552	0.0393215	0.0206189	0.0318808	0.0242629	0.0411758	0.0456642	0.0456195	0.0560909	0.0550008	0.061342
XP_006530581.1	568955816	Sf3b3	PREDICTED: splicing factor 3B subunit 3 isoform X1 [Mus musculus]	0.0478845	0.0375151	0.0412895	0.034836	0.0361145	0.0348506	0.0356095	0.0388031	0.0414138	0.103077	0.118768	0.112748	0.054881	0.0946912	0.104713	0.0400452	0.0510185	0.0422379
XP_011246228.1	755493823	Lamc2	PREDICTED: laminin subunit gamma-2 isoform X1 [Mus musculus]	0.056077	0.060846	0.057014	0.044161	0.0451797	0.0559787	0.0621035	0.0747867	0.0444175	0.118125	0.0949375	0.110871	0.04672	0.0954549	0.0780984	0.0787168	0.0762407	0.100638
NP_001297469.1	887218382	Tpp2	tripeptidyl-peptidase 2 isoform 2 [Mus musculus]	0.0134555	0.0117929	0.0125423	0.0120179	0.0103384	0.00862389	0.0218835	0.0182008	0.0101661	0.0221855	0.0216922	0.0254343	0.0194374	0.0336721	0.0239214	0.0229093	0.0176087	0.018355
NP_071705.3	254540166	Hspa5	78 kDa glucose-regulated protein precursor [Mus musculus]	2.1947	2.4796	2.16342	2.06468	2.18625	1.87089	1.77241	1.89243	1.8058	2.53577	2.56229	2.56403	2.76167	2.95236	2.93026	2.08543	2.19374	2.11589
NP_079552.3	111185907	Evpl	envoplakin [Mus musculus]	0.00719018	0.00935801	0.00650974	0.00738813	0.00566863	0.00258742	0.00313614	0.0035163	0.00498098	0.00537188	0.00734009	0.00631639	0.00353697	0.00766139	0.00619456	0.00395264	0.0031523	0.00367303
NP_080358.3	78191789	Dock7	dedicator of cytokinesis protein 7 isoform 2 [Mus musculus]	0.00429942	0.0026642	0.00524496	0.00481082	0.0053755	0.0020536	0.00578894	0.00441733	0.00206354	0.00432376	0.00529439	0.00377842	0.00626156	0.00818254	0.00569019	0.00760407	0.00658501	0.00644688
NP_082270.1	189409138	Cand1	cullin-associated NEDD8-dissociated protein 1 [Mus musculus]	0.0771068	0.088975	0.089113	0.098807	0.0895479	0.0723648	0.0926221	0.0836565	0.0833181	0.0840726	0.0921473	0.0773227	0.0839556	0.096256	0.0990646	0.0917906	0.114242	0.11591
XP_011245759.1	755564500	Usp9x	PREDICTED: probable ubiquitin carboxyl-terminal hydrolase FAF-X isoform X4 [Mus musculus]	0.0103742	0.00794546	0.00395498	0.00671089	0.00578545	0.00538477	0.00736114	0.00847851	0.00858906	0.0120554	0.00976876	0.0097766	0.0104424	0.0152799	0.016099	0.0113593	0.0127897	0.00843253
XP_017168048.1	1039782272	Eps15l1	PREDICTED: epidermal growth factor receptor substrate 15-like 1 isoform X4 [Mus musculus]	0.0323887	0.0369925	0.0411313	0.0354995	0.0351891	0.0335809	0.0278857	0.033501	0.0320963	0.0502046	0.0399104	0.0449313	0.0173958	0.0413639	0.0378601	0.0322508	0.0273747	0.0300159
XP_017168237.1	1039789776	Aars	PREDICTED: alanine--tRNA ligase, cytoplasmic isoform X1 [Mus musculus]	0.0595343	0.0591734	0.0557562	0.0652431	0.0694573	0.0504682	0.0485626	0.0504738	0.0389517	0.0856904	0.0818998	0.0675403	0.0861645	0.124967	0.10373	0.0733352	0.0697881	0.0689185
XP_017171409.1	1039745762	Lcp1	PREDICTED: plastin-2 isoform X1 [Mus musculus]	0.705356	0.713724	0.640447	0.643831	0.637631	0.650372	0.582829	0.690299	0.631322	0.736024	0.673787	0.790186	0.942977	1.07099	1.13211	0.687744	0.667373	0.682837
NP_001074586.2	169234624	Mki67	proliferation marker protein Ki-67 [Mus musculus]	0	7.75305e-05	4.59256e-05	0	0.000127423	0.000114876	0	0.00131567	0	0.00795456	0.00874528	0.0121936	0.000301686	0.000585718	0.00065302	0.000233662	0.000587506	0.000323966
NP_001263246.1	444299617	Uba1	ubiquitin-like modifier-activating enzyme 1 isoform 2 [Mus musculus]	0.289767	0.300238	0.289036	0.286764	0.292171	0.278114	0.285124	0.284098	0.286268	0.372177	0.394685	0.36152	0.404944	0.443041	0.460459	0.312055	0.373541	0.316427
NP_001280656.1	656985073	Cgn	cingulin isoform 2 [Mus musculus]	0.0347659	0.0238774	0.0329367	0.0317446	0.0332772	0.0314142	0.0203429	0.0381768	0.0322639	0.033469	0.0344711	0.0374949	0.0316357	0.0449313	0.0453003	0.0335858	0.0335142	0.0304798
NP_001342625.1	1246280581	AI314180	proteasome-associated protein ECM29 homolog isoform 1 [Mus musculus]	0.00644603	0.00473187	0.00494841	0.00581368	0.00589964	0.00458379	0.00653339	0.00783503	0.0063545	0.00990938	0.00784489	0.00941938	0.00499626	0.0138155	0.00983441	0.00822323	0.00918678	0.00780403
NP_031592.3	409971427	Birc6	baculoviral IAP repeat-containing protein 6 [Mus musculus]	0.00121107	0.00192332	0.00152661	0.000475461	0.000984578	0.00174855	0.000772815	0.00135013	0.000924435	0.00348655	0.0028735	0.00292252	0.00174672	0.00360071	0.00261901	0.00231122	0.00239791	0.00277401
NP_033399.1	6678329	Tgm2	protein-glutamine gamma-glutamyltransferase 2 [Mus musculus]	0.680439	0.614027	0.607579	0.710117	0.756722	0.776037	0.588998	0.607078	0.74632	0.683608	0.736303	0.814628	0.704961	0.956111	0.921967	0.713591	0.706975	0.602167
NP_034018.2	109627652	Cfh	complement factor H precursor [Mus musculus]	0.0199149	0.0194251	0.018301	0.0322201	0.0399143	0.0383312	0.0200468	0.0313678	0.0371372	0.0730193	0.0506839	0.0648651	0.0897084	0.144202	0.125508	0.0781609	0.0816258	0.0694858
NP_035182.2	258547156	Pdcd6ip	programmed cell death 6-interacting protein isoform 3 [Mus musculus]	0.121367	0.120972	0.0906575	0.0802923	0.0965393	0.0688378	0.0897464	0.105092	0.0948526	0.13883	0.163065	0.150903	0.124253	0.109885	0.136676	0.111722	0.127422	0.128781
NP_542364.1	18079339	Aco2	aconitate hydratase, mitochondrial precursor [Mus musculus]	0.369952	0.369217	0.374813	0.465128	0.493667	0.49567	0.397289	0.432039	0.458928	0.317108	0.319229	0.328134	0.302451	0.354393	0.361636	0.317615	0.29486	0.321929
NP_598862.1	19882201	Psmd2	26S proteasome non-ATPase regulatory subunit 2 [Mus musculus]	0.0542506	0.0549125	0.0537322	0.0705279	0.0551485	0.062542	0.0570418	0.0686103	0.0591702	0.12699	0.124645	0.124603	0.0805322	0.109091	0.112374	0.110015	0.0971438	0.0931478
XP_006531741.1	569005643	Pcx	PREDICTED: pyruvate carboxylase, mitochondrial isoform X1 [Mus musculus]	0.0447968	0.0407602	0.0513994	0.0423036	0.056065	0.0574821	0.056488	0.0617662	0.0646177	0.0663439	0.0639762	0.0662106	0.0481293	0.0671307	0.066075	0.0534876	0.0746719	0.0635676
XP_011243753.1	755550985	Plxnb2	PREDICTED: plexin-B2 isoform X1 [Mus musculus]	0.00926907	0.0048918	0.00661601	0.00883706	0.00748759	0.00697454	0.00466778	0.00681741	0.00435798	0.00894874	0.00973762	0.01324	0.013647	0.0155457	0.0123045	0.0061951	0.00428135	0.0023104
XP_017174487.1	1039760996	Cobll1	PREDICTED: cordon-bleu protein-like 1 isoform X15 [Mus musculus]	0.0102946	0.00774157	0.00814892	0.00725437	0.0130405	0.0104718	0.00514627	0.00982955	0.0113641	0.0146087	0.0147803	0.01786	0.0105226	0.0130641	0.0160449	0.0138257	0.0153312	0.0126153
NP_032172.3	31982330	Golga3	golgin subfamily A member 3 isoform 2 [Mus musculus]	0.00344488	0.00081242	0.00141775	0.00164027	0.00107398	0.00159198	0.00163863	0	0.00050149	0.00623014	0.00847047	0.0110778	0.00299136	0.0115174	0.0118038	0.00457056	0.00415847	0.00214097
NP_032405.3	88014720	Kpnb1	importin subunit beta-1 [Mus musculus]	0.183419	0.182084	0.162343	0.186349	0.208326	0.180917	0.179413	0.217063	0.200394	0.270939	0.306288	0.297746	0.263187	0.329084	0.342164	0.225733	0.244251	0.235773
NP_032548.2	31560677	Ltf	lactotransferrin precursor [Mus musculus]	0.0441387	0.0366702	0.026729	0.0615389	0.0484305	0.0461642	0.0385411	0.036951	0.0404147	0.00794974	0.00925786	0.0155922	0.0640086	0.0600178	0.0590065	0.0253686	0.0264463	0.0223861
NP_032671.2	31982171	Mug1	murinoglobulin-1 precursor [Mus musculus]	0.162282	0.191773	0.148255	0.152255	0.16065	0.149404	0.166527	0.181402	0.137059	0.163774	0.153308	0.163021	0.380653	0.439124	0.422928	0.265688	0.286035	0.306318
NP_032968.2	68226731	Npepps	puromycin-sensitive aminopeptidase [Mus musculus]	0.0397873	0.0413169	0.0418357	0.0535113	0.0581739	0.0522327	0.0380675	0.0562078	0.0409439	0.0527125	0.058419	0.064252	0.0637304	0.0562918	0.0428377	0.0550502	0.0556919	0.0408288
NP_033098.2	134949013	Rock2	rho-associated protein kinase 2 [Mus musculus]	0.0199642	0.0175403	0.0202439	0.0175066	0.0188927	0.0214945	0.0190712	0.0263696	0.0216857	0.0265108	0.0236912	0.0271499	0.0232731	0.0315769	0.030128	0.0239918	0.0252475	0.024792
NP_033176.2	22164798	Selenbp1	selenium-binding protein 1 [Mus musculus]	2.33717	1.89863	2.03218	1.90911	1.95002	2.07781	2.46481	2.30396	2.27604	1.49945	1.37695	1.3913	1.97167	1.85749	1.94554	1.96231	2.03859	1.93878
NP_033435.2	34328148	Top2b	DNA topoisomerase 2-beta [Mus musculus]	0.0110506	0.0128841	0.0143152	0.0168399	0.0175241	0.0193252	0.0222386	0.019952	0.010454	0.0227007	0.0282279	0.0262587	0.0221045	0.0258043	0.0242337	0.0182602	0.0160066	0.0143161
NP_034404.3	224922803	Gpd2	glycerol-3-phosphate dehydrogenase, mitochondrial precursor [Mus musculus]	0.0503045	0.0512646	0.0461381	0.0418873	0.049627	0.0479772	0.0419877	0.0524478	0.0496218	0.0790501	0.0750654	0.0726172	0.0461661	0.071814	0.0881221	0.0628477	0.0833892	0.06687
NP_035162.1	42415475	P4hb	protein disulfide-isomerase precursor [Mus musculus]	1.22619	1.27152	1.08191	1.10697	0.993635	1.00505	0.926173	0.89744	0.816732	1.10042	1.1841	1.30226	1.09519	1.15652	0.974138	1.1052	1.13375	1.07639
NP_056642.1	29789080	Copb2	coatomer subunit beta' [Mus musculus]	0.0502235	0.0545463	0.0421866	0.0923601	0.0954981	0.0713962	0.0645057	0.0833919	0.0798649	0.118649	0.0941	0.0878774	0.110492	0.126957	0.13326	0.100458	0.0989863	0.0851325
NP_062363.1	23956096	Uso1	general vesicular transport factor p115 [Mus musculus]	0.0842407	0.092098	0.0717228	0.063261	0.0647562	0.0616808	0.0255225	0.06891	0.0522025	0.0781206	0.0837389	0.084836	0.0971207	0.0900343	0.0910065	0.100177	0.0958264	0.0923249
NP_068696.2	31981219	Gucy1a3	guanylate cyclase soluble subunit alpha-3 [Mus musculus]	0.17083	0.156914	0.142939	0.138628	0.164653	0.138988	0.115755	0.145133	0.138559	0.118158	0.120312	0.124576	0.125312	0.170126	0.164203	0.168277	0.149845	0.138364
NP_700471.2	260166631	Pde5a	cGMP-specific 3',5'-cyclic phosphodiesterase [Mus musculus]	0.0822688	0.0876491	0.0785558	0.0775263	0.075309	0.0701665	0.0523444	0.0872862	0.0828972	0.0839323	0.0869141	0.077949	0.0952248	0.0800582	0.113097	0.0953618	0.0894243	0.0970661
XP_006516805.1	568981966	Lrrc16a	PREDICTED: F-actin-uncapping protein LRRC16A isoform X10 [Mus musculus]	0.0119078	0.0124136	0.0078929	0.0154245	0.0117584	0.0111922	0.00737256	0.0129965	0.0141011	0.00277165	0.00404112	0.00852288	0.0108916	0.00592761	0.00737341	0.00878818	0.0105713	0.0113744
XP_017171196.1	1039759154	Itga6	PREDICTED: integrin alpha-6 isoform X3 [Mus musculus]	0.0260607	0.0288688	0.0211659	0.0247609	0.0241901	0.018846	0.0168879	0.0252927	0.0163024	0.0410651	0.0458695	0.0478931	0.0287339	0.0482633	0.0468736	0.0375689	0.0441768	0.0276868
NP_031626.1	6671668	Capn1	calpain-1 catalytic subunit [Mus musculus]	0.0524814	0.041898	0.0530897	0.0552969	0.0524687	0.0589539	0.0485408	0.05005	0.0453677	0.0504896	0.0547956	0.0483283	0.0645903	0.0804697	0.0763586	0.0581026	0.0775297	0.0697303
NP_031969.1	6679671	Eps15	epidermal growth factor receptor substrate 15 isoform A [Mus musculus]	0.0515563	0.0522608	0.0316813	0.0358123	0.0339641	0.0473329	0.0368531	0.0332365	0.0352124	0.0511867	0.044062	0.0444562	0.0474409	0.0502727	0.0694634	0.04836	0.0532311	0.0405232
NP_033161.2	157058300	Scn7a	sodium channel protein type 7 subunit alpha [Mus musculus]	0.139459	0.124366	0.137527	0.110237	0.126141	0.128164	0.117771	0.117048	0.149662	0.137484	0.162916	0.162923	0.0998024	0.12572	0.143936	0.119705	0.131202	0.113998
NP_033414.1	6678359	Tkt	transketolase [Mus musculus]	1.18885	1.35444	1.05715	1.36633	1.25855	1.31037	1.08878	1.29653	1.32832	1.1568	1.06713	0.896821	1.16041	1.1794	1.2448	1.2809	1.12151	1.3187
NP_034607.3	183396771	Hspd1	60 kDa heat shock protein, mitochondrial [Mus musculus]	0.484042	0.47663	0.502206	0.453908	0.474657	0.530307	0.505373	0.557675	0.462524	0.740058	0.876022	0.799342	0.419755	0.755597	0.661662	0.495199	0.525558	0.489021
NP_059505.1	8567338	Copg1	coatomer subunit gamma-1 isoform 1 [Mus musculus]	0.04174	0.0422081	0.0429131	0.0397869	0.0477107	0.0378174	0.0388933	0.0571215	0.0425234	0.0679903	0.073281	0.0818105	0.0796607	0.122258	0.103842	0.0653519	0.0526301	0.0532609
NP_064393.2	227330586	Mtor	serine/threonine-protein kinase mTOR [Mus musculus]	0.000474553	0.000504881	0.000950514	0.00247736	0.00216293	0.0029199	0.00575154	0.00242778	0.00173612	0.00163844	0.00175518	0.00163924	0.00200168	0.0047372	0.00422586	0.00533126	0.00179725	0.00287902
NP_076331.2	190194418	Dsp	desmoplakin [Mus musculus]	0.00172914	0.00438148	0.000865676	0.00157413	0.00164813	0.00116322	0.00131219	0.00122983	0.00105476	0.00367201	0.00391066	0.00447163	0.00196379	0.00185962	0.00159296	0.0019747	0.00254594	0.00219943
NP_081633.1	74315975	Psmd1	26S proteasome non-ATPase regulatory subunit 1 [Mus musculus]	0.0595772	0.0653071	0.0550247	0.0661137	0.0687201	0.0645086	0.055412	0.0715992	0.0761787	0.13675	0.115729	0.12063	0.0953778	0.130654	0.121347	0.10652	0.0906864	0.0905648
NP_084080.1	21313308	Hnrnpm	heterogeneous nuclear ribonucleoprotein M isoform a [Mus musculus]	0.222148	0.187045	0.227092	0.23193	0.232516	0.214123	0.178808	0.213901	0.179431	0.315289	0.295009	0.279646	0.215735	0.241361	0.268172	0.242009	0.190337	0.176465
NP_109605.2	170784811	Upf1	regulator of nonsense transcripts 1 isoform b [Mus musculus]	0.0271337	0.021901	0.0184147	0.0261429	0.0165089	0.0277756	0.0168322	0.0247759	0.0208091	0.0401597	0.0309907	0.0314572	0.0254889	0.0196491	0.0178775	0.0285898	0.0301503	0.0223313
NP_766355.3	225543183	Vwa5a	von Willebrand factor A domain-containing protein 5A [Mus musculus]	0.113167	0.125152	0.119047	0.108823	0.0935489	0.10911	0.0723873	0.110977	0.0875436	0.0903161	0.117234	0.133772	0.144926	0.166153	0.174393	0.11367	0.115845	0.119476
NP_853625.1	31712002	Edc4	enhancer of mRNA-decapping protein 4 isoform 2 [Mus musculus]	0.0108947	0.00957557	0.00694963	0.0104926	0.0135345	0.00930886	0.0109049	0.00895724	0.00980708	0.0243054	0.0253514	0.0323622	0.0247472	0.0263171	0.0280257	0.0198507	0.0172766	0.0215068
XP_006517539.1	568983835	Erap1	PREDICTED: endoplasmic reticulum aminopeptidase 1 isoform X1 [Mus musculus]	0.0416256	0.0387897	0.0485204	0.0400891	0.0558704	0.0412181	0.0470956	0.0575618	0.0544992	0.0761871	0.0905712	0.0818238	0.103724	0.139136	0.135691	0.0774748	0.0630192	0.0817455
XP_006520757.1	568991879	Tns2	PREDICTED: tensin-2 isoform X5 [Mus musculus]	0.0127099	0.0163859	0.0183991	0.0210639	0.0176781	0.0185644	0.0183534	0.0271365	0.0208193	0.0041486	0.00871498	0.00671581	0.00615076	0.0109012	0.0141428	0.00879453	0.00995841	0.00967636
XP_006525253.1	569002193	Tnxb	PREDICTED: tenascin-X isoform X6 [Mus musculus]	0.000686305	0.00423033	0.00906105	0.000553497	0.000590708	0.000610638	0	0.00051191	0.000200253	0.00244742	0.00214923	0.00288802	0.000769234	0.000704583	0.00109442	0.000956096	0.00198846	0.000896307
XP_006526645.1	569006203	Gbf1	PREDICTED: Golgi-specific brefeldin A-resistance guanine nucleotide exchange factor 1 isoform X3 [Mus musculus]	0.0041051	0.00219433	0.00161498	0.00265591	0.00329141	0.00160358	0.00119522	0.0012815	0.00215753	0.0149386	0.00614827	0.0202095	0.00285484	0.00589988	0.00382979	0.0121235	0.00575692	0.00332179
XP_006532379.1	568971843	Jup	PREDICTED: junction plakoglobin isoform X1 [Mus musculus]	0.183989	0.168986	0.168353	0.167978	0.161013	0.159758	0.158544	0.177134	0.168046	0.157993	0.162623	0.145343	0.130639	0.155794	0.151098	0.179722	0.201756	0.193722
XP_017172264.1	1039749643	Rai14	PREDICTED: ankycorbin isoform X1 [Mus musculus]	0.0366257	0.033977	0.0381584	0.0270959	0.0280927	0.0287126	0.0239624	0.0240711	0.0243808	0.0443053	0.040931	0.0360645	0.0300851	0.0341827	0.0454508	0.032384	0.0322995	0.0257668
XP_017172884.1	1039753237	Vars	PREDICTED: valine--tRNA ligase isoform X1 [Mus musculus]	0.0207715	0.0221552	0.0215534	0.032556	0.0222978	0.0312015	0.0261807	0.0327404	0.0395667	0.0226283	0.0311864	0.0321525	0.0310099	0.0410778	0.0422175	0.0431147	0.0278523	0.0441328
NP_001104518.1	167555029	Fga	fibrinogen alpha chain isoform 1 preproprotein [Mus musculus]	0.655118	0.574837	0.571697	0.867964	0.899963	0.872939	0.695067	0.849608	0.737493	0.795807	0.773337	0.892601	0.909183	1.13757	1.2593	1.15436	1.11295	0.955991
NP_001156498.1	247494234	Dnajc13	dnaJ homolog subfamily C member 13 [Mus musculus]	0.00321026	0.00294036	0.00226581	0.0034238	0.00229366	0.00101545	0.00293649	0.00165304	0.00190263	0.000152142	0.000166588	0.00039419	0.00118667	0.00221091	0.00292729	0.00280431	0.00264685	0.00345204
NP_001277278.1	594140695	Plcb3	1-phosphatidylinositol 4,5-bisphosphate phosphodiesterase beta-3 isoform a [Mus musculus]	0.0151791	0.0118449	0.014455	0.0191304	0.0250804	0.0183526	0.0240593	0.0286972	0.0232243	0.015566	0.0177542	0.0167727	0.00879051	0.0306108	0.0269791	0.0259246	0.0241531	0.0324076
NP_032589.1	33859484	Mcm3	DNA replication licensing factor MCM3 [Mus musculus]	0.00539001	0.00489498	0.00311327	0.00702912	0.00540941	0.00626178	0.00507583	0.00236184	0.00310665	0.0664009	0.0686223	0.0884613	0.0308106	0.0330735	0.0394471	0.0189494	0.0181733	0.0139301
NP_666262.2	31559918	Nrd1	nardilysin isoform 2 precursor [Mus musculus]	0.00820924	0.00322677	0.00769273	0.00787287	0.00716755	0.0069558	0.00409919	0.0113759	0.0152633	0.022396	0.0227801	0.0162461	0.00823841	0.0264447	0.0259507	0.0142997	0.0131208	0.0119049
XP_006505089.1	568939501	Samd9l	PREDICTED: sterile alpha motif domain-containing protein 9-like isoform X1 [Mus musculus]	0.000351235	0	0	0	0.0010231	0.000408854	0.000589509	0.000322174	0.000416039	0.000386756	0.00119212	0.000986763	0.00673022	0.0162471	0.0111444	0.00265549	0.00178096	0.00172892
XP_006526890.1	569006709	Slk	PREDICTED: STE20-like serine/threonine-protein kinase isoform X1 [Mus musculus]	0.0171233	0.018782	0.0256811	0.0108658	0.0138422	0.0131675	0.0176891	0.00787368	0.0111647	0.0355516	0.0263488	0.0310697	0.0197751	0.0236497	0.0237959	0.0140586	0.0205678	0.017029
NP_001028400.2	153791389	Itga1	integrin alpha-1 precursor [Mus musculus]	0.168682	0.175271	0.178725	0.129442	0.140337	0.144386	0.1411	0.1555	0.149511	0.134937	0.168902	0.18727	0.166437	0.156672	0.165279	0.134106	0.163831	0.163942
NP_001163904.1	281371356	Ppfibp1	liprin-beta-1 isoform 1 [Mus musculus]	0.0118823	0.0128556	0.0152214	0.0215681	0.017131	0.0269376	0.0172767	0.0249082	0.017239	0.0285167	0.0314599	0.038875	0.0286666	0.0324375	0.0333157	0.0179939	0.0176894	0.0207451
NP_031960.1	6679653	Enpep	glutamyl aminopeptidase [Mus musculus]	0.231869	0.224241	0.225703	0.21697	0.2293	0.256047	0.232758	0.262001	0.267081	0.212163	0.268833	0.237812	0.226658	0.201287	0.230959	0.227281	0.209236	0.174788
NP_033966.1	6753320	Cct3	T-complex protein 1 subunit gamma [Mus musculus]	0.224484	0.210101	0.156677	0.120248	0.189294	0.182419	0.0852821	0.16839	0.174243	0.359682	0.329708	0.389334	0.223323	0.380517	0.337512	0.238834	0.293247	0.244236
NP_033970.3	126723461	Cct8	T-complex protein 1 subunit theta [Mus musculus]	0.236904	0.206636	0.202911	0.226648	0.233413	0.220335	0.170309	0.191214	0.189997	0.265875	0.307172	0.320013	0.18908	0.247611	0.26669	0.206947	0.22434	0.261211
NP_038781.2	171846274	Pald1	paladin [Mus musculus]	0.0320883	0.0333006	0.0349705	0.0237023	0.0310153	0.0257479	0.0401345	0.0359753	0.0230097	0.0379434	0.0361944	0.0424976	0.0206816	0.0424004	0.0511239	0.026081	0.032279	0.0372115
NP_059497.1	8567358	Gucy1b3	guanylate cyclase soluble subunit beta-1 isoform 1 [Mus musculus]	0.241056	0.202153	0.195282	0.175511	0.191565	0.171842	0.195951	0.241021	0.218103	0.242265	0.256397	0.214579	0.224243	0.274835	0.285342	0.265007	0.219769	0.244409
NP_064656.2	55770848	Arhgap31	rho GTPase-activating protein 31 [Mus musculus]	0.00730153	0.00891557	0.00699263	0.00950775	0.00438016	0.00610301	0.00213016	0.00755784	0.00542418	0.0108102	0.0100175	0.0111646	0.00911315	0.013267	0.0127774	0.0093666	0.00948854	0.0106249
NP_444354.2	40254124	Smarca5	SWI/SNF-related matrix-associated actin-dependent regulator of chromatin subfamily A member 5 [Mus musculus]	0.00808478	0.00728106	0.00819439	0.0125385	0.0110277	0.0105089	0.00515355	0.0072147	0.00723312	0.00925105	0.0117379	0.00427922	0.0079225	0.00704561	0.00584159	0.00964939	0.00974427	0.0129565
XP_006501124.1	568921921	Arhgef2	PREDICTED: rho guanine nucleotide exchange factor 2 isoform X5 [Mus musculus]	0.0171273	0.0144246	0.014763	0.0214328	0.0192037	0.0207947	0.0126575	0.0231326	0.0224458	0.0109796	0.012277	0.0135847	0.0214624	0.0242087	0.0253875	0.0193706	0.0265222	0.0181512
XP_006516889.1	568982293	Iars	PREDICTED: isoleucine--tRNA ligase, cytoplasmic isoform X1 [Mus musculus]	0.0114026	0.0146625	0.0115145	0.0118668	0.0162879	0.0232485	0.00986773	0.0123425	0.014712	0.0158006	0.0161921	0.0142865	0.0171991	0.0182437	0.0245894	0.0108626	0.0192124	0.0244221
XP_006518682.1	568986852	Kif13b	PREDICTED: kinesin-like protein KIF13B isoform X1 [Mus musculus]	0.00619472	0.00836446	0.00574341	0.00667222	0.00572441	0.00695559	0.00715396	0.0082441	0.00475295	0.0114255	0.0136506	0.0162533	0.00550479	0.0152279	0.0140092	0.00942143	0.00752127	0.0107382
XP_006521784.1	568994470	Atp6v1a	PREDICTED: V-type proton ATPase catalytic subunit A isoform X1 [Mus musculus]	0.171269	0.16998	0.150098	0.147594	0.143659	0.155281	0.15525	0.133965	0.126947	0.168128	0.171941	0.174343	0.186716	0.227694	0.22203	0.213963	0.208066	0.17971
XP_006524987.1	569001628	Ptk7	PREDICTED: inactive tyrosine-protein kinase 7 isoform X3 [Mus musculus]	0.0671594	0.0603625	0.0659723	0.0633836	0.0683679	0.0674229	0.0412615	0.0870113	0.0625764	0.0665412	0.0876211	0.0772245	0.0448449	0.0620535	0.0605273	0.0655935	0.0721952	0.0691489
XP_006525967.1	569003798	9430020K01Rik	PREDICTED: junctional protein associated with coronary artery disease isoform X1 [Mus musculus]	0.0147738	0.0198485	0.014331	0.0113381	0.0133279	0.0153721	0.0135533	0.0175883	0.0179004	0.0214463	0.0180612	0.0229351	0.0127533	0.0195384	0.0211582	0.0150616	0.0108872	0.0163692
XP_011247864.1	755512849	Sec31a	PREDICTED: protein transport protein Sec31A isoform X13 [Mus musculus]	0.0511748	0.0414341	0.0414773	0.0491542	0.0526853	0.0504219	0.0462528	0.0558337	0.0461032	0.0946589	0.117114	0.104096	0.0834689	0.115306	0.122291	0.0735474	0.0787585	0.0753664
XP_011248884.1	755519645	Ehd2	PREDICTED: EH domain-containing protein 2 isoform X1 [Mus musculus]	1.7058	1.55002	1.62015	1.53396	1.74926	1.70926	1.67897	1.83831	1.75999	1.16844	1.32653	1.2008	1.57724	1.54267	1.56826	1.47581	1.60715	1.55018
XP_017177161.1	1039729515	Hnrnpu	PREDICTED: heterogeneous nuclear ribonucleoprotein U isoform X1 [Mus musculus]	0.405908	0.458683	0.442501	0.427199	0.463698	0.411528	0.402899	0.417032	0.456864	0.332585	0.365921	0.308495	0.513835	0.324264	0.362708	0.480239	0.378444	0.398211
NP_001028592.1	88853584	Dock1	dedicator of cytokinesis protein 1 [Mus musculus]	0.0020381	0.00241086	0.00102678	0.00176817	0.00408615	0.00243476	0.000639227	0.00354275	0.00228544	0.00262302	0.00319839	0.00295198	0.00271438	0.00543023	0.00412918	0.00517671	0.00341737	0.00200351
NP_001123623.1	194306549	Arhgef1	rho guanine nucleotide exchange factor 1 isoform b [Mus musculus]	0.0341197	0.0363455	0.0310215	0.0454732	0.0356245	0.0273082	0.0237698	0.0532457	0.0225786	0.0620909	0.0591933	0.0580551	0.0369088	0.0583826	0.0398256	0.0396457	0.0428721	0.0334295
NP_001342340.1	1243938624	Nckap1	nck-associated protein 1 isoform d [Mus musculus]	0.0241437	0.0220512	0.0221188	0.023117	0.0176538	0.0181974	0.0149778	0.0270146	0.0211176	0.0153196	0.0122555	0.00863912	0.0216367	0.0235881	0.0212456	0.0292371	0.0405156	0.0280504
NP_031486.1	6671565	Ap3d1	AP-3 complex subunit delta-1 [Mus musculus]	0.0105759	0.012764	0.00671041	0.00837958	0.0137414	0.00769572	0.00858359	0.00826601	0.0148302	0.0128167	0.0104964	0.0129106	0.0144675	0.0281063	0.0250295	0.0244084	0.0148297	0.013668
NP_031623.1	6671664	Canx	calnexin precursor [Mus musculus]	0.52584	0.460441	0.427821	0.458261	0.486076	0.420329	0.359714	0.471127	0.443848	0.510486	0.45939	0.463326	0.59271	0.439256	0.407947	0.55696	0.624593	0.552921
NP_032430.2	111607447	Itgb2	integrin beta-2 precursor [Mus musculus]	0.0313158	0.029279	0.0328453	0.0221471	0.0214368	0.0312289	0.0178366	0.0123952	0.0284919	0.0272847	0.0473867	0.0375746	0.0602746	0.0562126	0.0700038	0.0281732	0.0210059	0.020894
NP_033801.4	85702366	Ankfy1	rabankyrin-5 [Mus musculus]	0.0175987	0.0122622	0.0126617	0.00793605	0.00760987	0.0100408	0.00829868	0.0137626	0.010643	0.0199593	0.0170872	0.0185529	0.0149835	0.0197649	0.0166084	0.0235443	0.0236533	0.0253609
NP_033917.2	86198316	Pdia4	protein disulfide-isomerase A4 precursor [Mus musculus]	0.373648	0.367508	0.340364	0.405667	0.411699	0.39363	0.293843	0.350555	0.315426	0.30641	0.3558	0.302019	0.473458	0.33945	0.433736	0.407654	0.429654	0.339749
NP_058056.2	31982724	Mybbp1a	myb-binding protein 1A [Mus musculus]	0.00960956	0.0103122	0.00677367	0.00965059	0.0113252	0.0094632	0.0108946	0.0122077	0.0121908	0.00707941	0.00586484	0.00630896	0.00984303	0.0188014	0.0171554	0.0123961	0.0158422	0.0188393
NP_076227.1	30794156	Uba7	ubiquitin-like modifier-activating enzyme 7 [Mus musculus]	0.0108222	0.00422423	0.0109785	0.00221809	0.00263864	0.00257184	0.0177336	0.00554781	0.00838248	0.0111015	0.0145897	0.0115938	0.0403646	0.0599429	0.0478883	0.0236713	0.035431	0.0204113
NP_080212.2	262118273	Rars	arginine--tRNA ligase, cytoplasmic [Mus musculus]	0.037949	0.0313521	0.0292051	0.0319982	0.033765	0.0327133	0.0230958	0.0229548	0.0306374	0.0365557	0.0190948	0.0232241	0.0408907	0.059571	0.0503349	0.043268	0.0380373	0.0372616
NP_081845.2	70887772	Spag9	C-Jun-amino-terminal kinase-interacting protein 4 isoform 1 [Mus musculus]	0.0234368	0.0181215	0.0200005	0.0177174	0.0141349	0.0142228	0.0138579	0.0205818	0.0154869	0.0237639	0.0224119	0.0264049	0.0188906	0.0192882	0.0233832	0.0213096	0.0135286	0.017123
NP_082820.1	61676215	Rasip1	ras-interacting protein 1 [Mus musculus]	0.0741931	0.0693946	0.083014	0.0965355	0.0869294	0.102469	0.0994958	0.120862	0.103749	0.053528	0.0507934	0.0437105	0.0657376	0.0794243	0.0727901	0.0879856	0.0745422	0.0906118
NP_598623.1	19527078	Fgg	fibrinogen gamma chain isoform 1 precursor [Mus musculus]	1.0182	0.879055	0.92548	1.26573	1.30363	1.24105	0.943636	1.10233	1.00907	1.13172	0.709516	0.880393	1.44144	1.45576	1.35748	1.70895	1.74332	1.46744
NP_598679.1	19527130	Emilin1	EMILIN-1 precursor [Mus musculus]	0.146474	0.160238	0.131218	0.117772	0.117133	0.134046	0.0945676	0.123181	0.124928	0.138041	0.106035	0.136938	0.125073	0.149555	0.172603	0.119298	0.127754	0.133568
XP_006496015.1	568906305	Ndufs1	PREDICTED: NADH-ubiquinone oxidoreductase 75 kDa subunit, mitochondrial isoform X1 [Mus musculus]	0.0425078	0.0569563	0.0548196	0.0614163	0.0580995	0.0624114	0.039979	0.0521791	0.0536247	0.0758166	0.0932225	0.0891885	0.0701832	0.0734734	0.0991832	0.0481478	0.0726174	0.0518566
XP_006497012.1	568911071	Fmo2	PREDICTED: dimethylaniline monooxygenase [N-oxide-forming] 2 isoform X1 [Mus musculus]	0.832655	0.805583	0.875709	0.868006	0.872072	0.95588	1.00764	0.916209	1.15032	0.661597	0.567335	0.579303	0.844284	0.935072	1.03114	0.937202	1.0074	0.915616
XP_006504478.1	568938087	Hip1	PREDICTED: huntingtin-interacting protein 1 isoform X3 [Mus musculus]	0.0169616	0.0236882	0.0189112	0.0215808	0.0242841	0.0268533	0.0324957	0.0243398	0.027881	0.0211477	0.025202	0.025544	0.0281428	0.0394118	0.0330215	0.0268119	0.0240756	0.0182688
XP_006513224.1	568966542	Cct2	PREDICTED: T-complex protein 1 subunit beta isoform X1 [Mus musculus]	0.216752	0.248961	0.194912	0.243362	0.232319	0.224841	0.247817	0.264379	0.186391	0.405258	0.420714	0.459531	0.374419	0.477814	0.442856	0.311281	0.245342	0.307243
XP_006522202.1	568995354	Usp7	PREDICTED: ubiquitin carboxyl-terminal hydrolase 7 isoform X2 [Mus musculus]	0.0170727	0.0124305	0.0129456	0.016996	0.0113812	0.0141135	0.00686104	0.0111767	0.0110754	0.0313074	0.0350329	0.0303824	0.0187835	0.0220893	0.0207551	0.0103279	0.0117971	0.0131629
NP_031531.1	6680748	Atp5a1	ATP synthase subunit alpha, mitochondrial precursor [Mus musculus]	1.27342	1.22732	1.17278	1.44244	1.69068	1.21709	1.8105	1.50977	1.66773	1.26644	1.41447	1.3331	1.29962	1.69932	1.67764	1.40631	1.38346	1.38799
NP_032008.2	194353972	Ptk2	focal adhesion kinase 1 isoform 1 [Mus musculus]	0.0171371	0.00772302	0.0127909	0.0139465	0.0215013	0.0162265	0.0205253	0.0179744	0.018248	0.0169745	0.0200623	0.0212605	0.0136296	0.0212299	0.0149226	0.0148058	0.0149953	0.0165572
NP_038714.2	110625624	Tcp1	T-complex protein 1 subunit alpha isoform 1 [Mus musculus]	0.199845	0.179669	0.156882	0.149863	0.163212	0.119514	0.134007	0.167561	0.160921	0.26866	0.263615	0.257523	0.145317	0.252563	0.240308	0.184941	0.176404	0.181387
NP_059062.1	23956084	Acadvl	very long-chain specific acyl-CoA dehydrogenase, mitochondrial precursor [Mus musculus]	0.0572811	0.0541825	0.058561	0.0555716	0.0525365	0.0527044	0.0592399	0.0417838	0.0411298	0.0745078	0.0821691	0.0840796	0.0723156	0.0804081	0.0895244	0.0582916	0.0506026	0.070641
NP_075373.1	13928670	Vps35	vacuolar protein sorting-associated protein 35 [Mus musculus]	0.119135	0.105557	0.0848921	0.0891271	0.0891629	0.0883172	0.0939531	0.108317	0.0853737	0.123829	0.143904	0.140455	0.147936	0.15847	0.170847	0.108928	0.116196	0.122328
NP_080471.2	227908823	Atic	bifunctional purine biosynthesis protein PURH [Mus musculus]	0.10936	0.121824	0.131188	0.119065	0.109218	0.107148	0.114963	0.125291	0.100284	0.149044	0.174346	0.163409	0.141945	0.177628	0.177049	0.141825	0.159703	0.155827
NP_444430.2	117553604	Ces1d	carboxylesterase 1D precursor [Mus musculus]	1.72935	1.62782	1.39571	1.37937	1.58559	1.54483	1.43254	1.7394	1.75995	1.1406	1.08678	1.12878	1.27141	0.896646	0.957242	1.4573	1.20245	1.30447
NP_598519.2	48928014	Usp47	ubiquitin carboxyl-terminal hydrolase 47 isoform 2 [Mus musculus]	0.0034959	0.00127108	0.000664196	0.00189466	0.00319297	0.00245055	0.00148158	0.00139767	0.00193755	0.00476528	0.00846079	0.00324445	0.00415768	0.00547271	0.00675161	0.00357167	0.00424387	0.00417395
NP_598677.1	29789343	Eif3b	eukaryotic translation initiation factor 3 subunit B [Mus musculus]	0.0764821	0.0612123	0.0637902	0.0818053	0.0721414	0.0887089	0.0669928	0.0787389	0.075954	0.109945	0.116169	0.111415	0.0862016	0.0902346	0.104457	0.0697501	0.0930223	0.0946555
NP_663604.1	21704120	Pls3	plastin-3 isoform 1 [Mus musculus]	0.346419	0.325754	0.326253	0.365223	0.377355	0.364951	0.341182	0.387824	0.363709	0.375992	0.397	0.346234	0.385173	0.436549	0.405758	0.354581	0.451099	0.385547
NP_766277.3	153945886	Ddx58	probable ATP-dependent RNA helicase DDX58 [Mus musculus]	0.0224124	0.0202978	0.0145643	0.0114803	0.016599	0.0241181	0.0155148	0.0137059	0.0240191	0.0267322	0.0197513	0.0245384	0.0886909	0.099775	0.105823	0.0418107	0.0583616	0.060701
NP_862897.1	33859809	Fgb	fibrinogen beta chain preproprotein [Mus musculus]	0.939401	0.872462	0.87776	1.1501	1.19574	0.963671	0.925857	1.00741	0.959703	1.10404	1.13715	1.05582	1.60455	1.92017	1.97787	1.77244	1.67231	1.4839
NP_938045.2	84043961	Eif5b	eukaryotic translation initiation factor 5B [Mus musculus]	0.00999486	0.00817865	0.0124625	0.00902829	0.0109046	0.0141773	0.00837544	0.012032	0.0101457	0.0193404	0.0186927	0.0214996	0.023433	0.0251308	0.030144	0.0187992	0.0157425	0.0176293
NP_001277997.1	597517934	Polr2a	DNA-directed RNA polymerase II subunit RPB1 [Mus musculus]	0.00248495	0.00147616	0.00089711	0.00426375	0.00438366	0.00156258	0.000676947	0.00562926	0.00388924	0.00592476	0.00559844	0.00703455	0.002592	0.002125	0.00364099	0.00376123	0.00406769	0.00239393
NP_031640.1	6671684	Ctnnb1	catenin beta-1 [Mus musculus]	0.10816	0.0966372	0.0783161	0.106577	0.11299	0.106432	0.114142	0.124816	0.105351	0.137208	0.141293	0.147559	0.130214	0.149733	0.144037	0.133437	0.138747	0.130975
NP_031663.1	6671702	Cct5	T-complex protein 1 subunit epsilon isoform 1 [Mus musculus]	0.209358	0.183234	0.169423	0.211214	0.220528	0.186933	0.245266	0.196607	0.175259	0.359682	0.341807	0.355045	0.256048	0.354899	0.380858	0.236558	0.283489	0.262355
NP_031664.3	238814391	Cct7	T-complex protein 1 subunit eta [Mus musculus]	0.125995	0.143856	0.160169	0.179203	0.189968	0.170223	0.179405	0.143703	0.139511	0.237793	0.274367	0.233759	0.206315	0.309761	0.248996	0.161758	0.177669	0.177609
NP_032122.1	51172612	Gc	vitamin D-binding protein precursor [Mus musculus]	0.290125	0.397664	0.324721	0.29864	0.271236	0.299044	0.373874	0.268513	0.285859	0.328091	0.350287	0.304991	0.418179	0.639176	0.540722	0.374729	0.411988	0.382318
NP_032427.2	132626295	Itgam	integrin alpha-M isoform 2 precursor [Mus musculus]	0.00285285	0.00227747	0.00341303	0.00621115	0.00834971	0.00491711	0.0044164	0.00564745	0.00449243	0.00195263	0.00305783	0	0.00854668	0.014977	0.0202142	0.00180574	0.00141403	0.00285065
NP_032593.1	6678832	Mcm6	DNA replication licensing factor MCM6 isoform 1 [Mus musculus]	0.0021561	0.0032109	0.00197497	0	0.00395271	0.00301613	0	0.00407875	0	0.0724296	0.0683614	0.068363	0.0187096	0.0374178	0.0336281	0.0181271	0.0172228	0.0222404
NP_032766.2	31543349	Nsf	vesicle-fusing ATPase [Mus musculus]	0.0355265	0.033076	0.0364632	0.0516497	0.0579573	0.0437154	0.0230477	0.0376931	0.0192155	0.0415233	0.0322364	0.0341802	0.0449608	0.0527463	0.0407764	0.0445395	0.0489973	0.0509005
NP_032854.2	70778976	Pgk1	phosphoglycerate kinase 1 [Mus musculus]	0.640192	0.567561	0.490517	0.537733	0.533962	0.597035	0.605053	0.55937	0.516897	0.742535	0.773042	0.852341	0.78627	0.885532	0.746462	0.586137	0.766851	0.636115
NP_033175.1	6677905	Glg1	Golgi apparatus protein 1 precursor [Mus musculus]	0.0159402	0.01306	0.013576	0.0181853	0.010746	0.0190925	0.00951506	0.017622	0.0138778	0.0211782	0.0289517	0.0293686	0.0221098	0.0323604	0.0290814	0.0167844	0.020582	0.0146011
NP_034063.1	6753484	Col6a1	collagen alpha-1(VI) chain precursor [Mus musculus]	0.26044	0.235785	0.220437	0.168156	0.169037	0.184109	0.187727	0.180288	0.19024	0.265349	0.275104	0.251618	0.142202	0.177432	0.144297	0.214474	0.215293	0.203784
NP_034085.2	40254595	Dpysl2	dihydropyrimidinase-related protein 2 [Mus musculus]	3.18141	3.43359	3.00923	2.61175	2.93965	2.61648	2.85828	3.0357	2.44319	3.06673	3.00754	2.96101	2.75842	3.33574	3.27753	2.52044	2.84454	2.59847
NP_034645.2	133778978	Igf2r	cation-independent mannose-6-phosphate receptor precursor [Mus musculus]	0.00256172	0.00238571	0.0018647	0.000586714	0.00130436	0.00156132	0.000491067	0.00139031	0.000400959	0.00258422	0.00240321	0.00423039	0.00238502	0.00284408	0.00606094	0.0022598	0.00183663	0.00168879
NP_034705.2	159110663	Itga2b	integrin alpha-IIb precursor [Mus musculus]	0.0203629	0.0175708	0.0202506	0.0171995	0.014035	0.0247919	0.0497358	0.045703	0.0419676	0.0749813	0.0767235	0.0802872	0.0236602	0.0291627	0.0257387	0.12809	0.11713	0.11802
NP_035533.1	6755560	Slc4a1	band 3 anion transport protein [Mus musculus]	0.334259	0.366385	0.35534	0.421261	0.403124	0.436901	0.40885	0.391938	0.406129	0.38373	0.374254	0.363405	0.396878	0.354437	0.329668	0.445766	0.460557	0.442832
NP_035718.2	170295840	Trim28	transcription intermediary factor 1-beta [Mus musculus]	0.189263	0.179034	0.144244	0.16946	0.178807	0.126034	0.131088	0.162356	0.182259	0.347997	0.376126	0.354222	0.166349	0.196238	0.218774	0.171251	0.163957	0.138465
NP_083163.3	148839318	Smchd1	structural maintenance of chromosomes flexible hinge domain-containing protein 1 [Mus musculus]	0.00049656	0.000438343	0.00052761	0.000621981	0.00067436	0.000980158	0	0.00124917	0.000765874	0.00425734	0.00381155	0.00426144	0.00314156	0.00558319	0.00560856	0.00435793	0.00124729	0.00180619
NP_598599.2	31981592	Ehd4	EH domain-containing protein 4 [Mus musculus]	1.01398	0.987957	0.83785	0.909274	0.950299	0.91322	0.967536	1.00373	0.95437	0.761849	0.760312	0.680498	0.925477	0.914979	0.953092	0.892833	0.961711	0.829774
NP_598694.3	282398108	Rpn1	dolichyl-diphosphooligosaccharide--protein glycosyltransferase subunit 1 precursor [Mus musculus]	0.299495	0.254919	0.243506	0.290082	0.225056	0.218377	0.20649	0.239656	0.197184	0.258773	0.245266	0.236302	0.253244	0.274725	0.282742	0.308865	0.333782	0.274799
NP_598801.1	19527256	Ddx1	ATP-dependent RNA helicase DDX1 [Mus musculus]	0.0644603	0.0256628	0.0558476	0.0426903	0.0456588	0.040738	0.0574935	0.0750947	0.0730137	0.0544159	0.0616742	0.0658922	0.0454197	0.0816845	0.0711233	0.068268	0.0903448	0.0734198
NP_598898.2	120537241	Lars	leucine--tRNA ligase, cytoplasmic [Mus musculus]	0.0245586	0.0202023	0.0203396	0.0231444	0.0302409	0.0237833	0.0234482	0.0237961	0.0229791	0.019605	0.0259722	0.0259925	0.0266246	0.0429308	0.0386171	0.027117	0.0280041	0.0307556
NP_663586.3	160333753	Kank2	KN motif and ankyrin repeat domain-containing protein 2 [Mus musculus]	0.0866942	0.0906403	0.0745351	0.0821709	0.0820949	0.0881256	0.0923598	0.0915465	0.089117	0.10341	0.0976203	0.0905234	0.0575511	0.118372	0.115847	0.0812953	0.0826728	0.0762692
NP_722476.1	24418919	Pygb	glycogen phosphorylase, brain form [Mus musculus]	0.0962005	0.123045	0.0918907	0.132502	0.108464	0.138901	0.0851461	0.11932	0.121089	0.0988176	0.0959201	0.120895	0.0914607	0.155871	0.160479	0.12819	0.165491	0.137868
XP_006522820.1	568996642	Parp9	PREDICTED: poly [ADP-ribose] polymerase 9 isoform X2 [Mus musculus]	0	0	0.000398166	0	0.00340319	0.00220925	0	0	0.00124591	0.00535434	0.00736745	0.00598942	0.0450558	0.0645932	0.0617769	0.0201109	0.0134953	0.0122665
XP_011240856.1	755528910	Dock6	PREDICTED: dedicator of cytokinesis protein 6 isoform X5 [Mus musculus]	0.00650945	0.00336547	0.00264324	0.00258344	0.00616499	0.0032267	0.00517784	0.00644844	0.00711931	0.00365688	0.00363207	0.00270649	0.00457072	0.00608034	0.00804333	0.00604287	0.00493437	0.006637
XP_017168648.1	1039792183	Fyco1	PREDICTED: FYVE and coiled-coil domain-containing protein 1 isoform X1 [Mus musculus]	0.00123494	0.00275503	0.00370736	0.00255808	0.00397043	0.00150061	0.00358014	0.00341811	0.00210522	0.00784275	0.00464398	0.007525	0.00602491	0.00335687	0.00471701	0.00451589	0.00467452	0.00282761
XP_017170350.1	1039738801	Dock2	PREDICTED: dedicator of cytokinesis protein 2 isoform X1 [Mus musculus]	0	0.000373441	0.000356328	0	0.00029858	0	0	0	0	0.0011326	0.000531879	0.000402338	0.00105611	0.00336721	0.00337375	0	0.00078885	0
XP_017173737.1	1039757960	Ppp6r3	PREDICTED: serine/threonine-protein phosphatase 6 regulatory subunit 3 isoform X5 [Mus musculus]	0.0296825	0.0349537	0.0332061	0.0159947	0.0173598	0.0178163	0.0145333	0.0172987	0.0124444	0.0440247	0.0414002	0.0391908	0.0396924	0.0451624	0.033774	0.0248715	0.0263435	0.0316318
NP_001276402.1	575403028	Erbin	erbin isoform 3 [Mus musculus]	0.00502116	0.00780335	0.00440968	0.00738242	0.00713758	0.00515968	0.00564807	0.00546017	0.00740884	0.00950952	0.00995267	0.0108729	0.00493183	0.0115645	0.0138145	0.0112213	0.00990543	0.00765639
NP_001278384.1	612407885	Dpysl3	dihydropyrimidinase-related protein 3 CRMP4b [Mus musculus]	0.169883	0.149782	0.127516	0.171074	0.14257	0.150708	0.145671	0.161597	0.124797	0.152346	0.127273	0.164951	0.153369	0.188278	0.188621	0.159744	0.168638	0.165165
NP_031865.2	110835723	Dhx15	pre-mRNA-splicing factor ATP-dependent RNA helicase DHX15 isoform 2 [Mus musculus]	0.0452212	0.0413242	0.056762	0.0575092	0.0638987	0.049548	0.0470932	0.0505337	0.0572066	0.0512284	0.0440936	0.0509611	0.0459621	0.0562324	0.0614873	0.0558199	0.0548363	0.0547561
NP_032328.2	40556608	Hsp90ab1	heat shock protein HSP 90-beta [Mus musculus]	2.60369	2.51281	2.95091	2.98682	2.6942	2.50067	2.52771	2.68037	3.15263	3.81582	3.29076	3.36945	3.06553	3.16562	3.21186	2.7117	2.88661	2.44095
NP_032736.2	31543330	Nnt	NAD(P) transhydrogenase, mitochondrial isoform 1 precursor [Mus musculus]	0.040834	0.0432947	0.0470253	0.057915	0.0517927	0.0336398	0.0476105	0.0371246	0.0332202	0.0553564	0.0663771	0.0564176	0.0383968	0.0367598	0.0503623	0.0460525	0.0599779	0.0441767
NP_033810.2	163310776	Ap3b1	AP-3 complex subunit beta-1 [Mus musculus]	0.012718	0.0118474	0.0107618	0.0196908	0.0168674	0.0138076	0.00692492	0.0128597	0.0128204	0.0175062	0.0209997	0.0228237	0.0258667	0.0236827	0.0248517	0.0172505	0.0214186	0.0202561
NP_034298.1	6753798	F2	prothrombin preproprotein [Mus musculus]	0.12353	0.0815667	0.10095	0.10145	0.0827314	0.100772	0.0631261	0.0997031	0.0965873	0.118443	0.0803553	0.125683	0.181946	0.156401	0.171825	0.106162	0.101869	0.114758
NP_034708.1	45504394	Itgb1	integrin beta-1 precursor [Mus musculus]	0.760505	0.83901	0.79532	0.668638	0.731258	0.719732	0.564564	0.681596	0.760929	0.833294	0.970438	0.944486	0.813573	1.05763	1.00877	0.63001	0.752697	0.6474
NP_038587.2	114145505	Hsph1	heat shock protein 105 kDa isoform 1 [Mus musculus]	0.021288	0.0103621	0.0132058	0.0156173	0.0224028	0.014736	0.0291827	0.0218076	0.0212586	0.0324452	0.0378609	0.0285299	0.0237228	0.0284342	0.024553	0.0261662	0.0348727	0.0323998
NP_080451.4	165932270	Sf3a1	splicing factor 3A subunit 1 [Mus musculus]	0.0549301	0.0553228	0.0604046	0.0355862	0.0600398	0.0469159	0.0355294	0.0415027	0.0367776	0.0890972	0.0865901	0.118698	0.0445598	0.0766579	0.0685581	0.0566484	0.0513918	0.0538847
NP_082111.2	257096036	Ifih1	interferon-induced helicase C domain-containing protein 1 isoform 1 [Mus musculus]	0	0	0	0.00102268	0.000903857	0.000871717	0	0.000342741	0.000942294	0	0	0	0.021598	0.0281129	0.0274191	0.00495014	0.00279424	0.00230178
NP_082191.1	21313640	Ap2b1	AP-2 complex subunit beta isoform b [Mus musculus]	0.274532	0.256189	0.247742	0.227556	0.250432	0.231053	0.23301	0.27552	0.206374	0.279138	0.292169	0.326223	0.321179	0.32937	0.308759	0.330174	0.320196	0.265411
NP_082194.1	21313642	1300017J02Rik	inhibitor of carbonic anhydrase precursor [Mus musculus]	0.0210536	0.0202817	0.0152574	0.0317214	0.0215956	0.0291969	0.0199499	0.0245651	0.0138402	0.0313929	0.041215	0.0369695	0.0515527	0.11112	0.110744	0.0400592	0.03325	0.0300911
NP_598513.1	19526960	Opa1	dynamin-like 120 kDa protein, mitochondrial isoform 2 precursor [Mus musculus]	0.0125292	0.0109227	0.0155194	0.0059561	0.0127881	0.00810506	0.0105009	0.00954491	0.0107689	0.0235666	0.0177702	0.0164473	0.0116296	0.0183762	0.0174659	0.0139499	0.0154628	0.0131162
NP_659097.2	37537522	Eppk1	epiplakin [Mus musculus]	0.00162192	0.00152961	0.000172288	0.000807847	0.000821758	0	0.000434377	0.00118528	0.00102078	0.0016613	0.00144658	0.00185659	0.00120264	0.00235925	0.00266393	0.00254507	0.00319643	0.00351426
NP_765998.1	27369533	Nup93	nuclear pore complex protein Nup93 isoform 1 [Mus musculus]	0.0119445	0.0186518	0.0136598	0.0123101	0.0111769	0.0114817	0.00692832	0.00886898	0.011417	0.0230164	0.0254209	0.0163589	0.0160193	0.015733	0.0177111	0.0149018	0.014297	0.0131127
NP_803228.2	211065507	Dars	aspartate--tRNA ligase, cytoplasmic isoform 1 [Mus musculus]	0.0799251	0.08101	0.0750615	0.089144	0.0937108	0.0839943	0.0820615	0.1091	0.103091	0.162141	0.17023	0.143512	0.1068	0.125005	0.152975	0.0889442	0.0829385	0.109431
XP_006496726.1	568910482	Fmo1	PREDICTED: dimethylaniline monooxygenase [N-oxide-forming] 1 isoform X1 [Mus musculus]	0.374697	0.386358	0.319383	0.271043	0.361757	0.399189	0.387233	0.253423	0.294503	0.330108	0.261216	0.245323	0.291881	0.351136	0.358353	0.394815	0.398355	0.420921
XP_006513310.1	568966729	Hk1	PREDICTED: hexokinase-1 isoform X4 [Mus musculus]	0.0821711	0.0691138	0.0675119	0.0783737	0.0649553	0.0792734	0.0678915	0.0658094	0.0681281	0.0783859	0.0743689	0.0931376	0.0752383	0.0880866	0.11252	0.0978598	0.101381	0.0934456
XP_006525788.1	569003431	Rock1	PREDICTED: rho-associated protein kinase 1 isoform X1 [Mus musculus]	0.00594532	0.00731622	0.00372466	0.00685373	0.00637937	0.00500702	0.00413222	0.00789146	0.00692826	0.00531773	0.0130461	0.00850351	0.00972923	0.00583628	0.00885257	0.00996501	0.00696932	0.00925412
XP_006530830.1	568956328	Nrp1	PREDICTED: neuropilin-1 isoform X2 [Mus musculus]	0.0633373	0.0709158	0.0663059	0.0479286	0.0570166	0.0480151	0.0502968	0.0506867	0.0555883	0.0475498	0.0669621	0.0541166	0.0416858	0.0478606	0.0449195	0.0629468	0.0618884	0.0635896
XP_006539766.1	568945195	Supt5	PREDICTED: transcription elongation factor SPT5 isoform X2 [Mus musculus]	0.0112347	0.0111761	0.008335	0.0121751	0.00741015	0.0109258	0.00997581	0.00700179	0.0154932	0.0275675	0.0345552	0.0279673	0.0112724	0.0155924	0.0165308	0.0122112	0.0177368	0.0147073
XP_017168656.1	1039792211	Map4	PREDICTED: microtubule-associated protein 4 isoform X10 [Mus musculus]	0.16964	0.201933	0.197418	0.193823	0.243541	0.197543	0.190877	0.278393	0.238373	0.180047	0.251137	0.216748	0.175959	0.275583	0.254582	0.248885	0.259481	0.245725
XP_017169616.1	1039734401	Specc1l	PREDICTED: cytospin-A isoform X2 [Mus musculus]	0.0123794	0.0111283	0.00807972	0.011859	0.00901079	0.00981295	0.0102646	0.0148339	0.011094	0.0147944	0.0112909	0.0119321	0.00989588	0.00894071	0.00836392	0.00998638	0.0126935	0.0166669
NP_001255215.1	392871558	Ptprc	receptor-type tyrosine-protein phosphatase C precursor [Mus musculus]	0.0153122	0.0151818	0.0105524	0.00583122	0.0116545	0.00908335	0.00957748	0.0101663	0.00784284	0.0648882	0.062135	0.0602313	0.0340138	0.0388814	0.037379	0.0132252	0.0146775	0.0116493
NP_001300843.1	927028870	Thbs1	thrombospondin-1 isoform 2 precursor [Mus musculus]	0.103897	0.0969546	0.095516	0.0891567	0.0832389	0.0877129	0.140745	0.190295	0.124838	0.258751	0.251074	0.253956	0.121988	0.157905	0.155086	0.419904	0.422347	0.424808
NP_031441.2	20806109	Parp1	poly [ADP-ribose] polymerase 1 [Mus musculus]	0.0123477	0.00654585	0.00996479	0.0041545	0.0103071	0.00652604	0.00653946	0.0122575	0.00540579	0.0254235	0.0264561	0.0359158	0.0150435	0.0242131	0.022743	0.0152331	0.00916938	0.00968419
NP_032159.1	6680027	Glud1	glutamate dehydrogenase 1, mitochondrial precursor [Mus musculus]	0.308723	0.309297	0.275247	0.32611	0.310306	0.285652	0.301106	0.296191	0.273967	0.322304	0.262268	0.250365	0.361972	0.369997	0.380425	0.282677	0.339333	0.256446
NP_032224.2	218156289	Cfb	complement factor B isoform 1 precursor [Mus musculus]	0.0450233	0.0532351	0.0474429	0.0449154	0.0574126	0.0518621	0.0289617	0.0404505	0.0312198	0.0398353	0.0352286	0.0431717	0.155393	0.138212	0.132928	0.0872066	0.0820955	0.0761579
NP_032428.2	154240716	Itgav	integrin alpha-V precursor [Mus musculus]	0.012322	0.0113957	0.0110909	0.0100104	0.0132317	0.00776879	0.0105864	0.0128615	0.00775559	0.0129915	0.0198828	0.0181076	0.0189003	0.0276529	0.0272664	0.014084	0.0138286	0.0126845
NP_032590.2	172088119	Mcm2	DNA replication licensing factor MCM2 [Mus musculus]	0.00163286	0.00131532	0.00274555	0.0013987	0	0	0	0.00129504	0	0.0474029	0.0435402	0.0542626	0.0270001	0.012478	0.0156986	0.0127103	0.00977796	0.00496545
NP_032976.1	7110703	Psmc5	26S proteasome regulatory subunit 8 [Mus musculus]	0.109126	0.0914241	0.0815905	0.105666	0.110636	0.0886794	0.137711	0.095137	0.0780852	0.137934	0.170884	0.179654	0.225124	0.130018	0.157243	0.114248	0.111896	0.114854
NP_034390.1	6753950	Gbp2	guanylate-binding protein 2 [Mus musculus]	0.0574981	0.0394221	0.0519109	0.106951	0.111625	0.0954511	0.0841746	0.0586718	0.0544195	0.0516887	0.0591976	0.0820653	0.136537	0.265922	0.173807	0.0725841	0.0782319	0.0792236
NP_034611.2	162461907	Hspa9	stress-70 protein, mitochondrial [Mus musculus]	0.168343	0.181327	0.135093	0.154535	0.147814	0.173394	0.13726	0.191628	0.188379	0.314171	0.295641	0.312263	0.20819	0.293607	0.261993	0.165211	0.198498	0.18029
NP_035354.1	6755256	Pygm	glycogen phosphorylase, muscle form [Mus musculus]	0.0329514	0.0347852	0.0476974	0.093237	0.098005	0.0915746	0.0643866	0.0614292	0.057084	0.0474161	0.0603906	0.0599102	0.0556529	0.0646614	0.0511969	0.0611566	0.0719738	0.0767661
NP_035845.1	6755995	Wdr1	WD repeat-containing protein 1 [Mus musculus]	0.387477	0.357546	0.353215	0.331139	0.363682	0.344547	0.430515	0.383359	0.343297	0.587478	0.554731	0.535142	0.58462	0.694966	0.689822	0.413291	0.475154	0.467283
NP_065232.1	10048460	Bcam	basal cell adhesion molecule precursor [Mus musculus]	0.491195	0.530641	0.489281	0.499107	0.541225	0.55966	0.664463	0.542524	0.589536	0.494198	0.560812	0.488326	0.374859	0.533758	0.605273	0.42105	0.407259	0.457691
NP_067255.2	41393059	Plcg1	1-phosphatidylinositol 4,5-bisphosphate phosphodiesterase gamma-1 [Mus musculus]	0.00634613	0.00675755	0.00265436	0.00369808	0.00513574	0.00521337	0.00465977	0.0040157	0.00443807	0.00969827	0.0141716	0.0062373	0.00839718	0.00626719	0.0047145	0.00843865	0.00638763	0.00578171
NP_112419.3	459352741	Ide	insulin-degrading enzyme [Mus musculus]	0.0048781	0.00802067	0.00418604	0.00887573	0.00530593	0.00793871	0.0126131	0.00874971	0.00628032	0.0111188	0.0103316	0.0139316	0.0121092	0.0219082	0.0220607	0.0123363	0.0174221	0.0186527
NP_598555.2	269954677	Qars	glutamine--tRNA ligase [Mus musculus]	0.012213	0.0144879	0.0205521	0.0202641	0.0157402	0.0158151	0.0195416	0.0233434	0.0205067	0.0219707	0.0259575	0.0365024	0.0377849	0.0590802	0.053249	0.0419718	0.0368417	0.0435152
NP_620080.1	20270267	Cavin2	caveolae-associated protein 2 [Mus musculus]	0.93325	0.833101	0.907119	0.892412	0.946208	0.815475	1.19398	1.12664	1.11311	1.20299	0.796294	1.12487	0.877197	1.12863	1.25583	0.743558	0.822031	0.868518
NP_758489.1	26986603	Plcg2	1-phosphatidylinositol 4,5-bisphosphate phosphodiesterase gamma-2 [Mus musculus]	0.000378297	0.000497678	0	0.00107851	0.00258307	0.00133587	0.00404357	0.00136995	0.00234899	0.000937448	0.00120428	0.00219301	0.00494041	0.00916453	0.00681819	0.00301617	0.00469065	0.00264784
NP_796363.2	124001582	Mia3	transport and Golgi organization protein 1 homolog precursor [Mus musculus]	0.00155205	0.0026891	0.00229855	0.00328244	0.00181148	0.00130129	0	0.000700448	0.00246975	0.00490602	0.00776535	0.00884135	0.00677379	0.00318939	0.00488756	0.00394908	0.00396853	0.00161889
XP_006500519.1	568918984	Znfx1	PREDICTED: NFX1-type zinc finger-containing protein 1 isoform X1 [Mus musculus]	0.000834086	0	0.000389517	0	0.000803667	0.00118251	0.000431025	0	0.000532998	0.000206755	0.000340355	0.000628189	0.00224148	0.00175601	0.00136323	0.00327836	0.00172276	0.00140879
XP_006501161.1	568921995	Mme	PREDICTED: neprilysin isoform X1 [Mus musculus]	0.0881367	0.095221	0.0958002	0.0730297	0.0599698	0.0889342	0.142042	0.117532	0.10192	0.0814616	0.0899442	0.0763168	0.0711659	0.0900123	0.092972	0.0927818	0.0950214	0.0832501
XP_006505999.1	568941475	Zyx	PREDICTED: zyxin isoform X1 [Mus musculus]	0.332089	0.294793	0.328502	0.279686	0.3317	0.38746	0.304773	0.340405	0.356885	0.281901	0.417495	0.329169	0.264902	0.234274	0.20857	0.476523	0.427519	0.434165
XP_006506463.1	568942448	Nup210	PREDICTED: nuclear pore membrane glycoprotein 210 isoform X1 [Mus musculus]	0.00532397	0.00230155	0.00285157	0.00483301	0.003219	0.00301002	0.00294645	0.00228722	0.00127053	0.0101345	0.00882524	0.0121468	0.00499812	0.00835222	0.00982666	0.00483445	0.00585498	0.00446986
XP_006518495.1	568986471	Pcca	PREDICTED: propionyl-CoA carboxylase alpha chain, mitochondrial isoform X2 [Mus musculus]	0.0392365	0.0332054	0.032052	0.0389629	0.0416009	0.0471686	0.0311356	0.0418293	0.0405883	0.04534	0.0396537	0.0437211	0.0215565	0.0665035	0.0611498	0.0603126	0.0563103	0.0479257
XP_006522975.1	568997285	Gart	PREDICTED: trifunctional purine biosynthetic protein adenosine-3 isoform X1 [Mus musculus]	0.0228681	0.0266468	0.0197304	0.0246722	0.0320565	0.0225599	0.0181885	0.0253423	0.0225827	0.0464383	0.0588672	0.047917	0.053991	0.0550242	0.0558416	0.0348727	0.0307402	0.0541731
XP_006529301.1	568908350	Ncl	PREDICTED: nucleolin isoform X1 [Mus musculus]	0.237031	0.244322	0.24491	0.216484	0.227419	0.243329	0.247331	0.241889	0.231671	0.49001	0.559992	0.584505	0.303262	0.284826	0.285615	0.257774	0.234066	0.249205
XP_006529821.1	568909422	Hmcn1	PREDICTED: hemicentin-1 isoform X2 [Mus musculus]	0.000781344	0.000742292	0.000394015	0.00073596	0.000920592	0.000535003	0.000304045	0.00117672	0.0004878	0.00195123	0.00227843	0.00264845	0.000216689	0.00190575	0.00122402	0.00045735	0.000502246	0.00084692
XP_006531917.1	569006017	Dpp3	PREDICTED: dipeptidyl peptidase 3 isoform X1 [Mus musculus]	0.0636377	0.0874953	0.0686585	0.0603196	0.0803404	0.0909598	0.0749279	0.0528612	0.091052	0.0961014	0.105778	0.107793	0.08708	0.138443	0.132674	0.0686304	0.110378	0.0769933
XP_011245699.1	755563827	Dock8	PREDICTED: dedicator of cytokinesis protein 8 isoform X1 [Mus musculus]	0.000956282	0.000785927	0.000542289	0.000485097	0.00050769	0.000490047	0.000450942	0	0.00036136	0.00336203	0.00572427	0.00672457	0.00169863	0.00300584	0.0036704	0.000493047	0.00090514	0.00119864
XP_017175039.1	1039764233	Csde1	PREDICTED: cold shock domain-containing protein E1 isoform X3 [Mus musculus]	0.0134707	0.0220925	0.0172945	0.0179716	0.0176363	0.0177241	0.0202807	0.0199183	0.021324	0.0271597	0.0288108	0.0323569	0.0188931	0.0136731	0.0157086	0.0197082	0.0223233	0.0135911
XP_017176170.1	1039770588	Gtf2i	PREDICTED: general transcription factor II-I isoform X10 [Mus musculus]	0.0235097	0.0219445	0.0145027	0.0125294	0.0209943	0.00956912	0.0170994	0.0133504	0.0173263	0.0326688	0.0281753	0.0275506	0.00587379	0.0167786	0.0192171	0.0197532	0.0231805	0.0182076
XP_017176817.1	1039774066	Erc1	PREDICTED: ELKS/Rab6-interacting/CAST family member 1 isoform X2 [Mus musculus]	0.00352237	0.00357814	0.00300009	0.00451985	0.00280905	0.00289506	0.00438579	0.00557386	0.00269778	0.00366675	0.00903924	0.0116771	0.00927633	0.00686449	0.0101826	0.00461625	0.00979519	0.0032569
NP_001001309.1	47717127	Itga8	integrin alpha-8 preproprotein [Mus musculus]	0.125363	0.13918	0.113803	0.110737	0.110583	0.112067	0.133461	0.113021	0.0916303	0.140733	0.122048	0.115741	0.111009	0.124978	0.126673	0.100985	0.0929575	0.0944941
NP_001025108.1	71480138	Sec14l3	SEC14-like protein 3 [Mus musculus]	2.77273	2.64832	2.39117	2.52533	1.96115	2.37791	2.05579	2.0989	2.27564	1.75465	1.77294	1.88276	1.34843	1.24224	1.31208	1.84229	2.21983	2.19661
NP_001094941.1	158187517	Akap5	A-kinase anchor protein 5 [Mus musculus]	0.19994	0.185165	0.174823	0.220203	0.207897	0.193705	0.147784	0.193176	0.174356	0.135996	0.148582	0.139826	0.119592	0.157394	0.160066	0.146497	0.156968	0.152904
NP_001104316.1	161086902	Cacna2d1	voltage-dependent calcium channel subunit alpha-2/delta-1 isoform d preproprotein [Mus musculus]	0.00737759	0.00577889	0.00982393	0.00442941	0.0101623	0.00344084	0.00623561	0.00357479	0.00255516	0.00810802	0.0127384	0.0158393	0.00303957	0.0109604	0.011698	0.00992133	0.0137207	0.0127955
NP_001171102.1	294979218	Etl4	sickle tail protein isoform e [Mus musculus]	0.00188917	0.00162523	0.00179822	0.00225485	0.00230744	0.00215639	0.00173452	0.00279923	0.00192133	0.00185348	0.00252568	0.00413803	0.00147056	0.00196938	0.00335414	0.00306681	0.00307497	0.00236807
NP_001277237.1	594140550	Col12a1	collagen alpha-1(XII) chain precursor [Mus musculus]	0.000782942	0.000233361	0	0.000635378	0.000498349	0.00083609	0	0.000659892	0.000151481	0.00266073	0.00297513	0.00375719	0.0015642	0.00158217	0.00121002	0.000939309	0.00122926	0.000973419
NP_001343370.1	1249618535	Gapvd1	GTPase-activating protein and VPS9 domain-containing protein 1 isoform 1 [Mus musculus]	0.00487118	0.00645037	0.00503639	0.00813193	0.00536522	0.00805495	0.00668957	0.00762543	0.00478421	0.0143478	0.0139256	0.0132119	0.0106093	0.0100325	0.012505	0.0119217	0.00800886	0.00937982
NP_031412.2	110347487	Aco1	cytoplasmic aconitate hydratase [Mus musculus]	0.0620164	0.0497287	0.064665	0.055356	0.05463	0.0504555	0.0460196	0.0634384	0.0607926	0.0534447	0.0380524	0.0336945	0.0708646	0.0559683	0.0519128	0.0767485	0.0807655	0.0738979
NP_031480.2	88853578	Ap1b1	AP-1 complex subunit beta-1 isoform 2 [Mus musculus]	0.094138	0.119448	0.100078	0.0860483	0.0838777	0.082015	0.0784959	0.0899962	0.0795155	0.096906	0.126484	0.102503	0.117374	0.145655	0.149698	0.123647	0.133081	0.131684
NP_031624.2	157951604	Cap1	adenylyl cyclase-associated protein 1 [Mus musculus]	0.692051	0.752279	0.692096	0.660186	0.677423	0.726638	0.666673	0.644616	0.684918	0.919581	0.99472	0.996132	0.81457	1.11191	1.00148	1.11065	1.03707	1.05874
NP_031768.2	34328108	Col1a1	collagen alpha-1(I) chain preproprotein [Mus musculus]	0.30703	0.402572	0.411437	0.298154	0.363442	0.389924	0.229719	0.308118	0.270596	0.179874	0.285372	0.244211	0.16103	0.203346	0.169036	0.181131	0.203321	0.211182
NP_032138.3	116089273	Gdi2	rab GDP dissociation inhibitor beta [Mus musculus]	0.720353	0.785731	0.832858	0.767297	0.74865	0.758433	0.731913	0.909884	0.633447	0.998721	1.02382	0.839284	0.895902	1.11593	1.08017	0.877053	0.928468	0.851779
NP_032652.3	113930720	Mrc2	C-type mannose receptor 2 precursor [Mus musculus]	0.0267164	0.0233295	0.0166757	0.0225316	0.0199834	0.0214102	0.0199431	0.0157244	0.0154129	0.0385155	0.0476623	0.0298357	0.0232036	0.0266582	0.0243113	0.0359289	0.0432421	0.0336834
NP_033967.1	6753322	Cct4	T-complex protein 1 subunit delta [Mus musculus]	0.136949	0.0994477	0.108226	0.130353	0.13371	0.125393	0.115235	0.146744	0.160245	0.168095	0.166175	0.184534	0.17508	0.172518	0.197869	0.158149	0.153199	0.134155
NP_058054.2	31980648	Atp5b	ATP synthase subunit beta, mitochondrial precursor [Mus musculus]	2.03979	1.93956	1.94996	2.28275	2.46845	2.29958	2.2193	2.30396	2.15569	2.73066	2.63446	2.63914	2.83885	2.6612	2.49611	2.45323	2.22995	2.36353
NP_059067.2	160358829	Hpx	hemopexin precursor [Mus musculus]	0.697964	0.514965	0.549851	0.514067	0.578063	0.412496	0.422476	0.527558	0.499058	0.628034	0.514436	0.439891	1.29514	1.18847	1.29929	0.592177	0.842274	0.76799
NP_062426.2	72384374	Ddx21	nucleolar RNA helicase 2 [Mus musculus]	0.012837	0.00921224	0.0116687	0.00650339	0.0146877	0.0174762	0.011556	0.00815191	0.0110363	0.0101233	0.0167688	0.0116155	0.0129415	0.0119626	0.0139896	0.0109413	0.0111903	0.0151139
NP_067499.2	257153454	Nampt	nicotinamide phosphoribosyltransferase [Mus musculus]	0.0505716	0.0766979	0.0608988	0.0760282	0.0745543	0.0642075	0.0573259	0.082195	0.0792151	0.0473569	0.0583622	0.0395544	0.124316	0.125848	0.146919	0.0760872	0.100862	0.0705908
NP_075638.2	31981273	Cndp2	cytosolic non-specific dipeptidase [Mus musculus]	0.361178	0.353419	0.277965	0.337647	0.357754	0.346821	0.410842	0.401239	0.303575	0.346199	0.375137	0.430523	0.397226	0.591198	0.542135	0.330066	0.331726	0.396361
NP_076106.2	114205420	Aox3	aldehyde oxidase 3 [Mus musculus]	0.0166366	0.0191863	0.0254093	0.0220118	0.0250651	0.0218945	0.0252796	0.0121655	0.0182278	0.0156658	0.0612513	0.0182246	0.00634059	0.0184941	0.0227031	0.13999	0.127114	0.0150371
NP_080170.1	13385384	Psmd12	26S proteasome non-ATPase regulatory subunit 12 [Mus musculus]	0.0849417	0.0554302	0.0848723	0.0743631	0.0922889	0.086738	0.0698297	0.0767545	0.0739434	0.141878	0.16539	0.156912	0.142506	0.142275	0.152911	0.1121	0.108041	0.0825667
NP_082408.3	227330633	Pgm2	phosphoglucomutase-2 [Mus musculus]	0.0882511	0.0709744	0.0752963	0.122142	0.0917923	0.101181	0.046724	0.106279	0.101904	0.0812818	0.0959538	0.0781958	0.142397	0.135817	0.125066	0.115245	0.129613	0.126461
NP_083058.2	116089322	Lonp1	lon protease homolog, mitochondrial precursor [Mus musculus]	0.0759695	0.0708474	0.0672375	0.0751449	0.112027	0.0877845	0.021704	0.0666011	0.0744378	0.0270523	0.0285035	0.0354328	0.0249002	0.0251924	0.0292684	0.0255157	0.0182382	0.0223846
NP_084385.2	268837785	Sf3b2	splicing factor 3B subunit 2 [Mus musculus]	0.0216268	0.024272	0.0157337	0.0329469	0.0219391	0.0360887	0.0202254	0.0262208	0.0200312	0.0722498	0.0711431	0.0798572	0.0197792	0.0334124	0.0584524	0.0228381	0.0233876	0.0238547
NP_084481.3	148747331	Coro7	coronin-7 [Mus musculus]	0.0217792	0.0118203	0.00267364	0.0137474	0.0133947	0.0067585	0.0110003	0.0151177	0.0244727	0.0242221	0.0337893	0.0213881	0.033986	0.0415487	0.0470355	0.0288051	0.0230777	0.0139984
NP_291096.2	154350222	Supt16	FACT complex subunit SPT16 [Mus musculus]	0.0102686	0.00485542	0.0108557	0.00842353	0.0110452	0.0112195	0.0113447	0.0108736	0.010199	0.0303757	0.0401314	0.0366961	0.00974082	0.0236871	0.0227341	0.014434	0.0147413	0.0142942
NP_660117.2	31981748	Rnh1	ribonuclease inhibitor isoform a [Mus musculus]	0.37825	0.344263	0.311006	0.36835	0.3303	0.284263	0.32163	0.379308	0.30429	0.387764	0.354095	0.506426	0.386123	0.512762	0.536617	0.353838	0.457631	0.435623
NP_660261.1	21644585	Oas3	2'-5'-oligoadenylate synthase 3 [Mus musculus]	0	0	0	0	0	0	0	0	0	0	0	0	0.0204989	0.0111186	0.0203807	0	0	0
NP_663520.2	134031974	Gbp7	guanylate binding protein 7 [Mus musculus]	0.0105983	0.0114728	0.0198317	0.0381895	0.0259445	0.0416876	0.0192616	0.0321719	0.0112525	0.0201711	0.0258754	0.0165853	0.113058	0.122595	0.133792	0.0392941	0.0434383	0.0580851
NP_780660.1	62526118	Ckap4	cytoskeleton-associated protein 4 [Mus musculus]	0.169018	0.146017	0.154351	0.151638	0.173741	0.171686	0.135159	0.14398	0.136228	0.268813	0.270243	0.276276	0.22094	0.298691	0.343714	0.181704	0.179772	0.158065
XP_006497974.1	568913419	Sec16a	PREDICTED: protein transport protein Sec16A isoform X2 [Mus musculus]	0.00262205	0.00179222	0.00139153	0.000969581	0.000904601	0.00199872	0	0.00112453	0.00301348	0.00400611	0.00584232	0.00398039	0.00218984	0.00206656	0.00202199	0.00354906	0.00256872	0.00322007
XP_006518978.1	568987474	Farp1	PREDICTED: FERM, RhoGEF and pleckstrin domain-containing protein 1 isoform X2 [Mus musculus]	0.0256673	0.0223264	0.024235	0.0291561	0.0145829	0.0228315	0.0284492	0.0255118	0.0294686	0.0236828	0.0277166	0.0309662	0.0169103	0.0372616	0.0411025	0.0319504	0.0283236	0.0347774
XP_006521572.1	568993568	Oplah	PREDICTED: 5-oxoprolinase isoform X3 [Mus musculus]	0.00918419	0.00860205	0.012353	0.00456909	0.0123667	0.00676208	0.0111706	0.0095013	0.00939433	0.00272386	0.00963262	0.00814522	0.0102665	0.0164943	0.0142304	0.0123213	0.014967	0.013261
XP_006526386.1	569004665	Pcdh1	PREDICTED: protocadherin-1 isoform X2 [Mus musculus]	0.0635137	0.0558111	0.0480681	0.0621876	0.0695732	0.0761992	0.055378	0.0583948	0.0701244	0.0812161	0.0582086	0.0698651	0.030755	0.0232183	0.0356232	0.0536564	0.0496631	0.0584801
XP_011242352.1	755542393	Hectd1	PREDICTED: E3 ubiquitin-protein ligase HECTD1 isoform X2 [Mus musculus]	0.000366948	0.000722002	0.000626806	0.000111056	0.000432044	0.000466885	0.000593419	0.000387163	0	0.00188866	0.00202086	0.00153207	0.00128541	0.0022338	0.00213402	0.00150157	0.00173288	0.000918469
XP_017177385.1	1039776777	Gm4070	PREDICTED: interferon-induced very large GTPase 1 isoform X1 [Mus musculus]	0.000148596	0.000147101	0.000140925	0.000286912	0.000277908	0.00026647	0.000329548	0.000193509	0.000109975	0	0	0	0.00458045	0.00391543	0.00506336	0.000281531	0.000252554	0.000347743
NP_001003913.1	51491852	Mars	methionine--tRNA ligase, cytoplasmic isoform 2 [Mus musculus]	0.014491	0.0151726	0.0141936	0.0127298	0.00739024	0.0140133	0.0117156	0.0117226	0.00953164	0.0169414	0.0208777	0.0141617	0.0229391	0.0134411	0.00847656	0.0101779	0.014728	0.0138317
NP_001035221.1	110630015	Eif4g2	eukaryotic translation initiation factor 4 gamma 2 isoform 2 [Mus musculus]	0.0140373	0.0138775	0.0140572	0.0138659	0.0219347	0.0206394	0.019539	0.0189921	0.013389	0.0209999	0.0243393	0.0192369	0.0150175	0.0207891	0.0218156	0.0190346	0.0249312	0.021173
NP_001038993.1	227116320	Fkbp15	FK506-binding protein 15 isoform 1 [Mus musculus]	0.00972424	0.00660421	0.00983134	0.00871154	0.00719468	0.00631147	0.00966443	0.00889668	0.0113804	0.0193507	0.0218227	0.0193685	0.0187719	0.0211908	0.0223838	0.0122995	0.0121385	0.0126381
NP_001103662.1	158854001	Inpp5d	phosphatidylinositol 3,4,5-trisphosphate 5-phosphatase 1 isoform 2 [Mus musculus]	0.000548682	0.000919271	0	0.00134744	0.000760287	0.000709119	0.000730795	0	0.000839229	0	0.00309065	0.00297826	0.0077081	0.00490622	0.00725439	0.000526529	0.00210944	0.00149672
NP_001107017.1	165905585	Lima1	LIM domain and actin-binding protein 1 isoform a [Mus musculus]	0.0397372	0.0357179	0.0321385	0.0260626	0.0225931	0.0225136	0.0290176	0.02743	0.0269554	0.0280257	0.0586063	0.0393076	0.028662	0.0296072	0.0272755	0.0385291	0.0443492	0.0375014
NP_001157960.1	256818746	Wars	tryptophan--tRNA ligase, cytoplasmic isoform 2 [Mus musculus]	0.199609	0.193563	0.198485	0.180982	0.211367	0.196901	0.190457	0.202201	0.186503	0.108466	0.132203	0.144438	0.235698	0.294532	0.294576	0.175757	0.183236	0.176528
NP_001268984.1	530585119	Ddx46	probable ATP-dependent RNA helicase DDX46 [Mus musculus]	0.00667969	0.00549541	0.00581804	0.00783906	0.00686829	0.0053374	0.0102141	0.00304108	0.00469941	0.0151815	0.0144759	0.0140367	0.00886306	0.0135844	0.016939	0.00313681	0.00460351	0.0079559
NP_001298086.1	902967427	Usp4	ubiquitin carboxyl-terminal hydrolase 4 isoform 2 [Mus musculus]	0.0100759	0.00527272	0.00663306	0.00529746	0.00943911	0.00684841	0.00950656	0.00850352	0.00255373	0.0113074	0.0206763	0.0123905	0.00846556	0.0155915	0.0130714	0.0114417	0.0143149	0.0182421
NP_032250.2	34328130	Hcfc1	host cell factor 1 precursor [Mus musculus]	0.0128913	0.0142962	0.0122643	0.0106049	0.00819067	0.00716594	0.00480234	0.0103833	0.00674252	0.0210708	0.0222246	0.0317545	0.0108344	0.0174221	0.0144712	0.0138192	0.0127308	0.0151433
NP_032422.2	41054731	Itga2	integrin alpha-2 precursor [Mus musculus]	0.0241175	0.0137964	0.0148148	0.0128851	0.0195881	0.0145075	0.0217599	0.0273722	0.0281732	0.020941	0.0273378	0.0243412	0.0268564	0.0297173	0.0339359	0.0277861	0.0224593	0.0192906
NP_032543.2	116734870	Lta4h	leukotriene A-4 hydrolase isoform 1 [Mus musculus]	0.221542	0.217494	0.191548	0.166417	0.172732	0.152567	0.163236	0.163057	0.131066	0.160762	0.179979	0.157522	0.197011	0.180179	0.174901	0.167642	0.190938	0.170243
NP_032575.2	226246610	Man2a1	alpha-mannosidase 2 [Mus musculus]	0.000602853	0.00189321	0	0.00225126	0.00330475	0.00226905	0.000931881	0.00160312	0.0010702	0.00756215	0.00799029	0.00465741	0.0162733	0.0172826	0.020294	0.00783359	0.0032366	0.00570679
NP_032592.2	112293273	Mcm5	DNA replication licensing factor MCM5 [Mus musculus]	0.00335856	0.00382964	0.000653372	0.00261302	0	0	0	0.00048448	0.00137057	0.0633405	0.0607084	0.0502392	0.0273988	0.0399796	0.027524	0.0199901	0.022018	0.0131906
NP_033434.2	112734855	Top1	DNA topoisomerase 1 [Mus musculus]	0.0213965	0.0244014	0.0149698	0.0311466	0.040483	0.0406053	0.0211585	0.0352084	0.0373517	0.019327	0.0203382	0.018377	0.0268495	0.0259671	0.0256178	0.0217788	0.0270473	0.022231
NP_033786.1	6753036	Aldh2	aldehyde dehydrogenase, mitochondrial isoform 1 precursor [Mus musculus]	1.96862	1.74114	1.89952	1.91839	1.98425	1.96691	2.08841	1.9157	1.54664	1.78874	1.77027	2.02278	1.77769	1.83693	1.71843	2.34188	2.38115	2.11276
NP_034627.3	162417975	Idh1	isocitrate dehydrogenase [NADP] cytoplasmic [Mus musculus]	0.354287	0.355177	0.3566	0.437912	0.374686	0.44804	0.466924	0.477928	0.504923	0.215153	0.249537	0.267969	0.317053	0.329656	0.31113	0.380568	0.395809	0.340721
NP_034743.3	163954948	Khsrp	far upstream element-binding protein 2 [Mus musculus]	0.143911	0.140462	0.140868	0.150127	0.176549	0.164919	0.11813	0.172648	0.160964	0.249719	0.282489	0.305151	0.139045	0.180326	0.183041	0.15547	0.134178	0.122726
NP_034901.2	25141233	Matr3	matrin-3 [Mus musculus]	0.0558243	0.0597912	0.0528945	0.0566894	0.0516134	0.0495354	0.045461	0.0573447	0.0537391	0.113815	0.0880735	0.0757091	0.0891058	0.0717766	0.091629	0.09766	0.0926364	0.061994
NP_058017.1	14389431	Stip1	stress-induced-phosphoprotein 1 [Mus musculus]	0.171452	0.213158	0.176009	0.151437	0.161296	0.162044	0.145137	0.130213	0.129579	0.310356	0.318345	0.245323	0.252734	0.242043	0.24293	0.22677	0.214091	0.234237
NP_071301.2	241982745	Fam129a	protein Niban [Mus musculus]	0.0200546	0.0280679	0.028654	0.0225338	0.0257914	0.0210754	0.0211102	0.0204704	0.0232897	0.0322764	0.0317335	0.0352895	0.0215746	0.0366564	0.0329942	0.0280648	0.0370014	0.0423115
NP_076092.1	23956214	Sfpq	splicing factor, proline- and glutamine-rich [Mus musculus]	0.295633	0.193238	0.282142	0.288159	0.260911	0.293485	0.257629	0.255573	0.230874	0.336641	0.393886	0.341138	0.275402	0.219298	0.199696	0.216348	0.208287	0.309202
NP_081682.1	27532959	Aldh1l1	cytosolic 10-formyltetrahydrofolate dehydrogenase [Mus musculus]	0.00928743	0.00826411	0.00785558	0.0087443	0.0111859	0.00998751	0.0176855	0.0172063	0.018567	0.0191578	0.0165759	0.0157015	0.0152567	0.0135452	0.012108	0.0185049	0.0186858	0.0201166
NP_109620.2	117956399	Lrba	lipopolysaccharide-responsive and beige-like anchor protein isoform alpha [Mus musculus]	0.00108828	0.000485786	0.00109654	0.00137652	0.000483014	0.00238254	0.000948713	0.00231925	0.000961419	0.00355823	0.00469132	0.00249391	0.00172841	0.00673794	0.00420716	0.00292542	0.00281923	0.00268185
NP_149065.2	27229277	Tars	threonine--tRNA ligase, cytoplasmic [Mus musculus]	0.0193648	0.0160953	0.0242837	0.0304113	0.0287533	0.0268575	0.0173044	0.0110173	0.0234327	0.0313579	0.0283121	0.0329434	0.0453827	0.0502198	0.0477675	0.0306898	0.0331362	0.0245725
NP_663329.3	295054316	Nsun2	tRNA (cytosine(34)-C(5))-methyltransferase [Mus musculus]	0.0110161	0.00924545	0.00999469	0.00737524	0.00656619	0.00896564	0.0075591	0.0100305	0.00414159	0.0138425	0.0152046	0.020308	0.00641731	0.00919116	0.0144452	0.0137092	0.00795746	0.00863095
NP_666203.3	254826718	Atl3	atlastin-3 isoform 2 [Mus musculus]	0.128727	0.105808	0.112614	0.120939	0.118229	0.119839	0.129553	0.123735	0.118418	0.144916	0.151061	0.140025	0.155868	0.186341	0.159729	0.155501	0.160588	0.153081
NP_666231.1	22122641	Fam129b	niban-like protein 1 [Mus musculus]	0.177418	0.152622	0.15015	0.131355	0.138722	0.0970999	0.134058	0.141737	0.1307	0.12104	0.132712	0.13921	0.159926	0.190051	0.175909	0.146034	0.17449	0.195226
NP_852060.2	268370173	Pxdn	peroxidasin homolog precursor [Mus musculus]	0.00358817	0.00349805	0.00216666	0.00173971	0.00118045	0.00132944	0.00290054	0.00151041	0.001339	0.00865016	0.00452867	0.00541219	0.00346906	0.00601036	0.00664649	0.00612216	0.00758279	0.00396298
XP_006500830.1	568921291	Hspa4l	PREDICTED: heat shock 70 kDa protein 4L isoform X1 [Mus musculus]	0.0105867	0.0160831	0.0120599	0.0213652	0.0137521	0.0163322	0.0228565	0.0158658	0.0187131	0.0178379	0.0111018	0.0121394	0.0203524	0.0206965	0.019675	0.0165242	0.0201155	0.0243609
XP_006504462.1	568938053	Por	PREDICTED: NADPH--cytochrome P450 reductase isoform X1 [Mus musculus]	0.207236	0.165548	0.183962	0.17795	0.150754	0.115886	0.189213	0.187909	0.225684	0.157451	0.140005	0.131596	0.111783	0.154687	0.133753	0.174534	0.174632	0.173158
XP_006507342.1	568949492	Serpinh1	PREDICTED: serpin H1 isoform X1 [Mus musculus]	1.01234	1.04102	0.952342	0.860695	1.10483	1.15042	1.08415	1.24028	1.07495	1.27209	1.33537	1.28308	1.86094	1.66459	1.75729	1.39951	1.43062	1.38001
XP_006523032.1	568997402	Son	PREDICTED: protein SON isoform X1 [Mus musculus]	0.00236924	0.0040157	0.00289753	0.00538452	0.00513202	0.00617144	0.00188557	0.00202726	0.0027552	0.00815055	0.00827415	0.00590264	0.00280663	0.00503409	0.00580807	0.000548551	0.00071425	0.00117523
XP_017170107.1	1039737498	Slfn5	PREDICTED: schlafen family member 5 isoform X1 [Mus musculus]	0.00563202	0.00838156	0.00367424	0.0110754	0.0112244	0.0118512	0.008561	0.0126794	0.00944909	0.00510903	0.0014374	0.00477206	0.025081	0.039612	0.032529	0.0159791	0.0149429	0.0169146
NP_001028472.2	85861218	Gmps	GMP synthase [glutamine-hydrolyzing] [Mus musculus]	0.0216857	0.0245567	0.0233817	0.0179585	0.0242907	0.0187152	0.0222219	0.0124229	0.00916037	0.024882	0.0368446	0.0253388	0.0162219	0.0297283	0.0241106	0.0242334	0.0224814	0.0299265
NP_035735.2	121949760	Tmpo	lamina-associated polypeptide 2 isoform alpha [Mus musculus]	0.335122	0.290078	0.343878	0.329774	0.279748	0.3672	0.283936	0.345139	0.295438	0.533	0.444223	0.501898	0.250196	0.442707	0.455137	0.242359	0.245031	0.220932
NP_001074902.2	304376297	Ankrd44	serine/threonine-protein phosphatase 6 regulatory ankyrin repeat subunit B [Mus musculus]	0.00846317	0.0106934	0.00599276	0.0101983	0.00590467	0.00886583	0.00926003	0.0109284	0.00915588	0.0189427	0.0120064	0.0087336	0.017543	0.00647671	0.013399	0.013709	0.0147003	0.0124864
NP_001156912.1	254540181	Mov10	putative helicase MOV-10 isoform a [Mus musculus]	0.00120471	0.000571638	0.000426512	0.000531817	0.000479492	0.000154325	0	0.00125076	0.0012852	0.000496127	0.00064921	0.00136025	0.00708669	0.00357144	0.00368408	0.000864834	0.00222173	0.0126226
NP_001240802.1	359751458	Itgal	integrin alpha-L isoform 3 precursor [Mus musculus]	0	0	0.000552372	0	0	0	0.000598957	0	0.00166847	0.0128365	0.0115834	0.0141139	0.00639413	0.00884124	0.010715	0.00257898	0.000503653	0.00117242
NP_001277933.1	597436876	H6pd	GDH/6PGL endoplasmic bifunctional protein isoform 2 precursor [Mus musculus]	0.0358412	0.0288005	0.0137579	0.0370801	0.0341566	0.0467222	0.04447	0.0421187	0.0243134	0.0617906	0.048302	0.0484929	0.0940218	0.104621	0.0988777	0.0613703	0.0614661	0.0641193
NP_001280703.1	657940866	Palld	palladin isoform 3 [Mus musculus]	0.0212904	0.0349146	0.0213315	0.0394341	0.0284799	0.033105	0.0361074	0.0354379	0.0298814	0.0296633	0.035763	0.0402205	0.0390458	0.037891	0.0227639	0.0373072	0.0468702	0.0454979
NP_031494.2	110347473	Apoa4	apolipoprotein A-IV precursor [Mus musculus]	0.433209	0.402449	0.395596	0.417965	0.382539	0.295401	0.308052	0.457815	0.509582	0.517611	0.481126	0.43384	0.462472	0.543661	0.504467	0.53181	0.503701	0.484178
NP_031769.2	111120329	Col1a2	collagen alpha-2(I) chain preproprotein [Mus musculus]	0.189859	0.186044	0.162716	0.0754767	0.0878197	0.0332882	0.00999354	0.0162207	0.0250367	0.0494351	0.0405733	0.0359211	0.0213655	0.0303401	0.0246031	0.0521651	0.0246845	0.0482094
NP_032088.1	6996917	G6pdx	glucose-6-phosphate 1-dehydrogenase X [Mus musculus]	0.0959907	0.0883157	0.0655324	0.0709843	0.0820664	0.0758097	0.0529346	0.0694619	0.0647056	0.0875539	0.0898937	0.10594	0.0857913	0.192404	0.158247	0.064099	0.0996331	0.102034
NP_032318.2	31982273	Hsd17b4	peroxisomal multifunctional enzyme type 2 [Mus musculus]	0.0765322	0.0688159	0.0436273	0.0532831	0.0551769	0.068004	0.0341182	0.0744807	0.0421229	0.0928372	0.0806394	0.0771263	0.0738662	0.0661998	0.0607098	0.0736868	0.0805662	0.0645723
NP_033220.2	124517716	Slc12a2	solute carrier family 12 member 2 [Mus musculus]	0.0118236	0.0189123	0.018392	0.0341028	0.0272898	0.0149634	0.00963699	0.0108197	0.0155343	0.0217146	0.0250737	0.0410618	0.0272551	0.0323692	0.0276654	0.0354597	0.0219611	0.0229974
NP_033803.1	6753060	Anxa5	annexin A5 [Mus musculus]	3.6032	3.31736	3.2183	3.23003	3.08337	3.17363	3.33191	3.32034	3.16284	2.84838	2.76829	2.94349	2.74567	2.80249	3.09261	2.75584	3.12099	2.74564
NP_033934.2	157951741	Cat	catalase [Mus musculus]	0.847032	0.843625	0.807626	0.720979	0.746834	0.726954	0.688557	0.745117	0.700018	0.622948	0.751432	0.716353	0.470631	0.711868	0.618179	0.663043	0.743176	0.594628
NP_034173.1	33563250	Des	desmin [Mus musculus]	0.287216	0.257678	0.182247	0.321461	0.268786	0.313299	0.248472	0.286124	0.257192	0.240796	0.252546	0.259227	0.173993	0.327015	0.335802	0.268414	0.273288	0.280081
NP_034249.1	7106303	Ehd1	EH domain-containing protein 1 [Mus musculus]	0.521095	0.569514	0.609013	0.477596	0.561635	0.612575	0.637114	0.688976	0.649221	0.435621	0.435949	0.41168	0.533003	0.65687	0.619205	0.544493	0.575629	0.604471
NP_034349.1	6753882	Fkbp4	peptidyl-prolyl cis-trans isomerase FKBP4 [Mus musculus]	0.108678	0.101797	0.0704922	0.0778623	0.087916	0.0706782	0.048293	0.0692572	0.0595033	0.140262	0.123346	0.131084	0.0604461	0.0789181	0.0957105	0.104256	0.102239	0.0797565
NP_034610.1	6754254	Hsp90aa1	heat shock protein HSP 90-alpha [Mus musculus]	0.344202	0.417173	0.400119	0.449471	0.447313	0.42791	0.477052	0.33499	0.38402	0.697638	0.829267	0.588459	0.624162	0.608651	0.633593	0.383882	0.404191	0.469978
NP_034692.2	240255651	Ilk	integrin-linked protein kinase [Mus musculus]	0.384616	0.471893	0.381832	0.387938	0.395993	0.381796	0.386577	0.440989	0.33022	0.288105	0.277544	0.252446	0.311421	0.335643	0.28053	0.37188	0.351099	0.294955
NP_034860.2	124517663	Anxa1	annexin A1 [Mus musculus]	0.979863	0.877736	0.806687	1.05049	1.12274	1.08007	1.07246	0.863953	1.02415	0.977719	0.984746	1.13711	1.41532	1.60123	1.37093	0.809996	0.921762	0.846967
NP_035660.3	239915963	Tap2	antigen peptide transporter 2 [Mus musculus]	0.0064868	0.0102007	0.00893527	0.0180849	0.0133511	0.0121799	0.00458059	0.00496841	0.0118829	0.00697024	0.00940958	0.00837107	0.0547026	0.0723664	0.060883	0.0211144	0.0190938	0.0236964
NP_062616.2	34996495	Rpn2	dolichyl-diphosphooligosaccharide--protein glycosyltransferase subunit 2 isoform 2 precursor [Mus musculus]	0.329609	0.307294	0.269242	0.307599	0.317437	0.272808	0.279343	0.286517	0.302941	0.391688	0.329939	0.361441	0.339327	0.488069	0.527793	0.324429	0.378523	0.380233
NP_065582.3	117606366	Cmpk2	UMP-CMP kinase 2, mitochondrial precursor [Mus musculus]	0.00960026	0.00890116	0.0101482	0.0194432	0.0257957	0.0290832	0.00840968	0.0165242	0.00706393	0.0153974	0.0188511	0.0236597	0.273455	0.333112	0.381565	0.0765301	0.0797834	0.0688323
NP_075532.1	12746422	Xpo7	exportin-7 [Mus musculus]	0.00748059	0.00790566	0.00821268	0.0146298	0.00991272	0.00855019	0.0166527	0.0143901	0.00618184	0.0121354	0.00938454	0.00746661	0.00553608	0.00845522	0.00864302	0.0219941	0.0159165	0.0125587
NP_075770.1	54607098	Sdha	succinate dehydrogenase [ubiquinone] flavoprotein subunit, mitochondrial precursor [Mus musculus]	0.069186	0.0678245	0.0761266	0.0860758	0.0882069	0.0782838	0.0754501	0.0853597	0.0845502	0.0970835	0.131929	0.127599	0.0876363	0.107022	0.128408	0.0730085	0.0890242	0.11888
NP_077155.2	126090932	Nop56	nucleolar protein 56 [Mus musculus]	0.0282424	0.0295403	0.0333074	0.0423881	0.0522784	0.0316626	0.0216436	0.0198489	0.0212055	0.0410454	0.045455	0.0417333	0.0417228	0.0467338	0.0499428	0.0297854	0.0315958	0.0273028
NP_077754.3	255069715	Lap3	cytosol aminopeptidase [Mus musculus]	0.0821925	0.0769884	0.0700548	0.092453	0.097329	0.0967566	0.0705438	0.0907693	0.0733998	0.0873302	0.0848562	0.0881667	0.108376	0.179569	0.157736	0.131486	0.115306	0.118911
NP_080283.3	110625979	Eef1g	elongation factor 1-gamma [Mus musculus]	0.286167	0.277334	0.288715	0.286363	0.274495	0.233769	0.245971	0.287344	0.255659	0.400326	0.415265	0.332592	0.303795	0.467118	0.344147	0.359661	0.304713	0.31928
NP_080784.1	13385998	Trap1	heat shock protein 75 kDa, mitochondrial precursor [Mus musculus]	0.0111806	0.0134272	0.0117715	0.0173979	0.0131492	0.0118321	0.00367219	0.0118472	0.0117785	0.0346353	0.0333537	0.0389599	0.0126823	0.0210895	0.0225491	0.0183392	0.0240645	0.0178048
NP_083987.1	112363072	Arpc2	actin-related protein 2/3 complex subunit 2 [Mus musculus]	0.339266	0.312251	0.308955	0.303267	0.225231	0.299739	0.347254	0.260699	0.223457	0.26958	0.246928	0.286891	0.424761	0.23522	0.307505	0.385849	0.402847	0.281194
NP_112442.2	31981690	Hspa8	heat shock cognate 71 kDa protein [Mus musculus]	2.29992	2.22636	2.07602	1.96904	2.48682	2.36949	2.45461	2.58487	2.76174	3.52294	3.40797	3.00135	3.0507	3.30119	3.32108	2.47538	2.54073	2.52324
NP_573461.2	268836255	Pygl	glycogen phosphorylase, liver form [Mus musculus]	0.0229542	0.0180099	0.0219795	0.033714	0.0203647	0.0292327	0.0256803	0.0254146	0.0173933	0.0250574	0.0181115	0.0236979	0.0443675	0.0353865	0.0311222	0.0214969	0.0228135	0.0224629
NP_573490.3	165932389	Nup155	nuclear pore complex protein Nup155 [Mus musculus]	0.00462393	0.00331004	0.00588872	0.00808967	0.00894451	0.00262532	0.00118968	0.00474889	0.0033447	0.00948913	0.0170327	0.0119712	0.00705633	0.00738475	0.00555862	0.00411618	0.00399636	0.00448914
NP_766283.2	114431250	Plaa	phospholipase A-2-activating protein [Mus musculus]	0.0170921	0.0185644	0.0174082	0.0243975	0.0184497	0.0137707	0.0198778	0.0199014	0.0175915	0.0226503	0.0314347	0.0312821	0.025628	0.0231853	0.0288123	0.0241932	0.0245026	0.0233579
NP_766599.2	225579033	Idh2	isocitrate dehydrogenase [NADP], mitochondrial precursor [Mus musculus]	0.559268	0.437489	0.405382	0.504115	0.540656	0.460295	0.475789	0.371866	0.333612	0.313272	0.394265	0.423463	0.314016	0.40006	0.424934	0.528604	0.56837	0.473803
NP_796236.2	32813439	Pkn1	serine/threonine-protein kinase N1 isoform 2 [Mus musculus]	0.00948152	0.00719291	0.00710334	0.0129041	0.0121176	0.00958323	0.00359666	0.00922183	0.0092088	0.0154117	0.0179842	0.0215272	0.0145957	0.0217894	0.00776857	0.00958187	0.00971817	0.0133577
NP_898838.2	269954711	Ttll12	tubulin--tyrosine ligase-like protein 12 [Mus musculus]	0.0275557	0.0281534	0.0429354	0.0325476	0.0413515	0.025272	0.0279392	0.0273949	0.0294789	0.0651075	0.0492762	0.0510248	0.0268657	0.0361194	0.0355776	0.0333752	0.0416053	0.0361974
NP_937803.1	37718972	Smarcc2	SWI/SNF complex subunit SMARCC2 isoform 3 [Mus musculus]	0.0242176	0.0249694	0.0278114	0.0246299	0.0352635	0.030334	0.0234281	0.0305741	0.0354229	0.0301017	0.0411961	0.0421367	0.0310772	0.0412318	0.0357258	0.0229945	0.0328341	0.0260364
XP_006500546.1	568919039	Arfgef2	PREDICTED: brefeldin A-inhibited guanine nucleotide-exchange protein 2 isoform X1 [Mus musculus]	0.00151886	0.000162955	0	0.000798507	0.00163113	0	0	0.00183612	0	0.000297707	0.00287687	0.00165282	0.00177493	0.00200512	0.00512014	0.00416543	0.00370742	0.00263844
XP_006504180.1	568934563	Pds5a	PREDICTED: sister chromatid cohesion protein PDS5 homolog A isoform X2 [Mus musculus]	0.00539311	0.00389948	0.00471019	0.00680788	0.00871044	0.00840491	0.00268365	0.00364115	0.00393011	0.00807228	0.00590355	0.00920733	0.00390852	0.00936172	0.00713377	0.00433656	0.00458706	0.00258217
XP_006504967.1	568939236	Pds5b	PREDICTED: sister chromatid cohesion protein PDS5 homolog B isoform X4 [Mus musculus]	0.00353739	0.00445791	0.00157648	0.00563914	0.00481811	0.00708382	0.00903536	0.0116291	0.0110709	0.00207779	0.00214797	0.00177504	0.00209203	0.00320611	0.00428537	0.004672	0.00721193	0.00681865
XP_006506771.1	568943078	Atg7	PREDICTED: ubiquitin-like modifier-activating enzyme ATG7 isoform X2 [Mus musculus]	0.0149664	0.0136699	0.00958644	0.00515715	0.00722464	0.0117211	0.0154247	0.0121862	0.0113635	0.00939662	0.0165287	0.0114581	0.022871	0.0176915	0.0216382	0.0268367	0.0198324	0.0155482
XP_006507720.1	568950272	Ipo7	PREDICTED: importin-7 isoform X1 [Mus musculus]	0.0373672	0.0258484	0.0348692	0.0347283	0.0359242	0.0243834	0.0334721	0.0354627	0.024485	0.0440312	0.0431256	0.0434345	0.0519096	0.0456664	0.0487821	0.0381388	0.0307892	0.0374607
XP_006508690.1	568952929	Cars	PREDICTED: cysteine--tRNA ligase, cytoplasmic isoform X1 [Mus musculus]	0.00750825	0.00971842	0.00853073	0.00442836	0.00524534	0.0073106	0.00700677	0.00386439	0.00450938	0.0125004	0.0145198	0.0169425	0.0200384	0.0219095	0.0177731	0.0120901	0.0151348	0.0140666
XP_006513391.1	568966892	Ppp1r12a	PREDICTED: protein phosphatase 1 regulatory subunit 12A isoform X3 [Mus musculus]	0.040567	0.0540579	0.0376543	0.0489957	0.0531468	0.0457747	0.0374142	0.0335941	0.0418041	0.0610036	0.0416022	0.0592095	0.0380352	0.0673222	0.0583908	0.0576984	0.0323454	0.0378776
XP_006524433.1	569000489	Abca3	PREDICTED: ATP-binding cassette sub-family A member 3 isoform X1 [Mus musculus]	0.00817705	0.00913337	0.00838295	0.00925988	0.00959487	0.00926759	0.00967828	0.0084843	0.0110944	0.00655021	0.00929995	0.00865027	0.00618066	0.0126801	0.0117005	0.0119677	0.0133253	0.0146786
XP_006533169.1	568973492	Ube2o	PREDICTED: (E3-independent) E2 ubiquitin-conjugating enzyme UBE2O isoform X1 [Mus musculus]	0.014522	0.0127579	0.0179014	0.0199932	0.0247676	0.024396	0.00921582	0.0167088	0.019561	0.0203296	0.0198553	0.0179606	0.0186136	0.0172337	0.0146146	0.0197454	0.0236771	0.0195806
XP_011241115.1	755530455	Tln2	PREDICTED: talin-2 isoform X4 [Mus musculus]	0.00667731	0.00481489	0.00561886	0.00341937	0.00416512	0.0055189	0.0035284	0.003988	0.00258132	0.00706736	0.00560139	0.0105691	0.00405176	0.00884124	0.00880172	0.00947393	0.00681575	0.00559112
XP_011244357.1	755554277	Pdxdc1	PREDICTED: pyridoxal-dependent decarboxylase domain-containing protein 1 isoform X4 [Mus musculus]	0.0156798	0.0233495	0.0181036	0.0161337	0.0186323	0.0239581	0.00540786	0.0080715	0.0140852	0.0228476	0.0212609	0.0259163	0.0103745	0.0212304	0.0302625	0.032398	0.032143	0.0281868
XP_017172411.1	1039750839	Lpp	PREDICTED: lipoma-preferred partner homolog isoform X2 [Mus musculus]	0.260082	0.298455	0.217682	0.248285	0.290158	0.257205	0.229272	0.271737	0.235103	0.215528	0.224939	0.208629	0.131492	0.247457	0.207697	0.212337	0.219769	0.215836
NP_001020116.1	68131562	Qsox1	sulfhydryl oxidase 1 isoform a precursor [Mus musculus]	0.00694984	0.00867042	0.0136798	0.0209659	0.0171221	0.016466	0.00828654	0.0164897	0.00916671	0.00651162	0.0132481	0.00863488	0.0443953	0.0246136	0.0230868	0.0209905	0.0270394	0.014621
NP_001074512.1	124517678	Ptpn23	tyrosine-protein phosphatase non-receptor type 23 [Mus musculus]	0.0019835	0.00498801	0.00125979	0.00578748	0.00549625	0.00590845	0.00418638	0.00604536	0.00433489	0.00773972	0.00764646	0.00698041	0.00413821	0.00842727	0.00823669	0.00488834	0.00759197	0.00644955
NP_001152826.1	226823238	Magi3	membrane-associated guanylate kinase, WW and PDZ domain-containing protein 3 isoform 1 [Mus musculus]	0.00414968	0.00428186	0.00109464	0.00136789	0.00269158	0.00165687	0.00438021	0.0035227	0.00275868	0.00615122	0.00530407	0.00354647	0.00434102	0.00553587	0.00641049	0.00223781	0.00326601	0.00294955
NP_001155202.1	239835769	Tap1	antigen peptide transporter 1 isoform 2 [Mus musculus]	0.00887423	0.00405257	0.00225414	0.00943548	0.0140573	0.00715352	0.00153825	0.0120903	0.0050339	0.00795434	0.017427	0.0165118	0.0615656	0.091938	0.0710572	0.0164297	0.0232864	0.0192687
NP_001297472.1	885505675	Scrib	protein scribble homolog isoform 3 [Mus musculus]	0.00434496	0.00940489	0.0055042	0.00199336	0.00188883	0.00227094	0.00721468	0.00391896	0.00609234	0.00523815	0.00919642	0.00732595	0.00130071	0.0031051	0.0082034	0.00454748	0.0067778	0.00637902
NP_032512.2	225637487	Anpep	aminopeptidase N [Mus musculus]	0.0251976	0.0199591	0.0216473	0.0219421	0.0193855	0.0252572	0.010943	0.0208444	0.0172098	0.0198289	0.015718	0.0157419	0.0130803	0.0225977	0.0210787	0.0289336	0.0181686	0.0253076
NP_032594.1	10242373	Mcm7	DNA replication licensing factor MCM7 isoform a [Mus musculus]	0.00536784	0.00536673	0.00392829	0.00600513	0.00416534	0.00448503	0.00429058	0.0042191	0.00103312	0.0551656	0.0714461	0.0644617	0.0316983	0.0444868	0.0390161	0.0269111	0.0270283	0.0282134
NP_032660.2	171543853	Map1b	microtubule-associated protein 1B [Mus musculus]	0.000420476	0.000268153	0.00093151	0.00181707	0.00160775	0.00189056	0.00124732	0.00191541	0.00100649	0.00273746	0.00191661	0.00261185	0.00181079	0.00258725	0.00247194	0.00178901	0.00199921	0.00147542
NP_033012.1	6679567	Cavin1	caveolae-associated protein 1 [Mus musculus]	3.09247	3.05634	2.87405	2.73494	3.00899	2.92138	3.29183	2.46395	2.878	2.96852	3.16178	3.42943	3.11189	2.90042	2.98681	2.40817	2.51336	2.55223
NP_033174.2	83921574	Exoc4	exocyst complex component 4 isoform 1 [Mus musculus]	0.00509173	0.00596666	0.00547256	0.0083576	0.00684291	0.00621524	0.00313857	0.00785115	0.00270534	0.00621984	0.00772895	0.00840796	0.0080509	0.0096377	0.0117276	0.00987286	0.00901345	0.00898642
NP_033536.2	83921618	Ezr	ezrin [Mus musculus]	0.135609	0.169802	0.169006	0.215829	0.21094	0.19847	0.202907	0.195051	0.208786	0.225604	0.206168	0.198919	0.113575	0.198954	0.251139	0.211981	0.182983	0.182123
NP_035020.2	56699423	Nedd4	E3 ubiquitin-protein ligase NEDD4 isoform 1 [Mus musculus]	0.0641694	0.0599401	0.0529637	0.0501706	0.0474942	0.0452272	0.0500005	0.0465484	0.0655985	0.0478874	0.0720879	0.0685833	0.0399289	0.0387845	0.0387904	0.0687063	0.0708446	0.0540445
NP_057925.1	7710014	Cul3	cullin-3 isoform 1 [Mus musculus]	0.0129853	0.0129286	0.0160947	0.0209891	0.0199285	0.012612	0.0109585	0.0161062	0.0148406	0.00923286	0.00569271	0.00811311	0.012632	0.0150043	0.00928329	0.0139579	0.0203732	0.0180023
NP_058025.2	31542159	Atp2a3	sarcoplasmic/endoplasmic reticulum calcium ATPase 3 isoform b [Mus musculus]	0.0408793	0.0441664	0.0312143	0.0336696	0.043445	0.042473	0.0688047	0.0458291	0.0560971	0.0753036	0.06797	0.0813726	0.0373746	0.0536267	0.0562999	0.038097	0.0601503	0.0488175
NP_062761.2	31980969	Sec23b	protein transport protein Sec23B isoform 1 [Mus musculus]	0.0354287	0.0224614	0.033384	0.0501431	0.0449129	0.0453536	0.0391022	0.0492666	0.0376909	0.0449235	0.045131	0.0511283	0.0401096	0.0638163	0.05565	0.0506071	0.0526159	0.0478802
NP_079976.1	33859686	Pgm1	phosphoglucomutase-1 isoform 1 [Mus musculus]	0.114948	0.120088	0.103409	0.114338	0.118614	0.126347	0.135462	0.129043	0.138831	0.138282	0.0799071	0.106073	0.0765827	0.110761	0.125043	0.102433	0.0918805	0.0920569
NP_080070.2	254588014	Etfdh	electron transfer flavoprotein-ubiquinone oxidoreductase, mitochondrial precursor [Mus musculus]	0.0240889	0.0347632	0.0137448	0.0274445	0.0246057	0.0275313	0.0463791	0.032852	0.027597	0.0424594	0.0465113	0.0353293	0.0419083	0.0297063	0.0522457	0.0294447	0.0247936	0.0318825
NP_082427.1	21312352	Skiv2l2	superkiller viralicidic activity 2-like 2 [Mus musculus]	0.00718899	0.00727959	0.00630265	0.00718168	0.0100103	0.00452946	0.0041944	0.00413104	0.00653737	0.0156513	0.0137451	0.00975192	0.00831583	0.00866275	0.00892713	0.00843865	0.005093	0.00591039
NP_082474.1	24429570	Xpo5	exportin-5 [Mus musculus]	0.0048192	0.00420274	0.00324598	0.00359602	0.00470982	0.00230842	0.00199919	0.00519889	0.00292909	0.00761915	0.00737565	0.00917442	0.00787683	0.00799239	0.0108466	0.00682835	0.00683521	0.00635582
NP_083060.2	30578393	F13a1	coagulation factor XIII A chain precursor [Mus musculus]	0.0177005	0.0119763	0.0112424	0.0254942	0.0197664	0.0231137	0.00842401	0.0239698	0.0232692	0.0284575	0.0142463	0.0186806	0.0533072	0.108906	0.0930746	0.0235783	0.0255559	0.0224943
NP_573454.2	21040233	Eps8l2	epidermal growth factor receptor kinase substrate 8-like protein 2 [Mus musculus]	0.0441124	0.0348194	0.0359269	0.0292596	0.0328156	0.0372047	0.0368288	0.03279	0.0225622	0.0272934	0.018897	0.0384822	0.0321503	0.0480433	0.0367519	0.0476755	0.0288534	0.0354592
NP_659149.1	21450277	Atp1a1	sodium/potassium-transporting ATPase subunit alpha-1 precursor [Mus musculus]	0.332256	0.333787	0.276705	0.31789	0.363289	0.347369	0.3491	0.353097	0.359868	0.377154	0.366173	0.393845	0.329291	0.40565	0.418732	0.282615	0.301645	0.286805
NP_666119.1	22203747	Col6a2	collagen alpha-2(VI) chain isoform 1 precursor [Mus musculus]	0.186831	0.167126	0.167694	0.15688	0.178951	0.148655	0.148442	0.13968	0.116783	0.145747	0.154653	0.145556	0.0767356	0.0948893	0.10251	0.143711	0.13802	0.145849
NP_705776.2	46048300	Washc5	WASH complex subunit 5 [Mus musculus]	0.00147072	0.00189607	0.00107798	0.00188862	0.00159495	0.00120719	0.00136422	0.00228101	0.000601898	0.0015155	0.00148651	0.00134632	0.00133758	0.00575749	0.00552236	0.00354659	0.00326333	0.00357883
NP_758472.2	124378033	Nup214	nuclear pore complex protein Nup214 [Mus musculus]	0.00158355	0.0029743	0.00131843	0.00044478	0	0.000265101	0	0	0.000965138	0.00723594	0.00939358	0.00965877	0.00269121	0.00573416	0.00529617	0.0021929	0.00450482	0.0021383
NP_758512.3	283135110	Mthfd1l	monofunctional C1-tetrahydrofolate synthase, mitochondrial precursor [Mus musculus]	0.0058478	0.00850731	0.00505319	0.00354467	0.00609761	0.00768056	0.00512222	0.0072885	0.00359889	0.0112901	0.0125602	0.0109658	0.0058761	0.0154247	0.015899	0.0112746	0.00628499	0.00831514
NP_766300.1	27370032	Uba6	ubiquitin-like modifier-activating enzyme 6 [Mus musculus]	0.0089727	0.0047287	0.00288048	0.00244566	0.00402096	0.00381249	0.00343222	0.00282961	0.00183906	0.00963206	0.0110742	0.0112458	0.0156934	0.012133	0.00836803	0.00806666	0.00420006	0.00370108
NP_803421.1	29126205	Acaa2	3-ketoacyl-CoA thiolase, mitochondrial [Mus musculus]	0.647083	0.729229	0.677145	0.716436	0.672435	0.66191	0.662326	0.602117	0.583039	0.592279	0.640793	0.621342	0.577992	0.477351	0.600576	0.551075	0.616685	0.624862
NP_835188.2	160333282	Pml	protein PML isoform 2 [Mus musculus]	0.00180539	0	0.000636468	0.00191216	0.000726796	0.00198101	0.0228575	0.00103248	0.00350673	0.00837503	0.00680541	0.00817574	0.0360164	0.0235661	0.0328825	0.0119789	0.0118382	0.00882232
XP_006500029.1	568917955	Sqrdl	PREDICTED: sulfide:quinone oxidoreductase, mitochondrial isoform X1 [Mus musculus]	0.0683301	0.0657173	0.0565346	0.0938371	0.0717433	0.0873802	0.0603596	0.0834208	0.0743582	0.039342	0.0586883	0.0352338	0.0146643	0.0792681	0.0696914	0.0964041	0.0885687	0.0737082
XP_006507348.1	568949506	Coro1a	PREDICTED: coronin-1A isoform X1 [Mus musculus]	0.330349	0.3039	0.295017	0.268338	0.318597	0.239286	0.324739	0.350947	0.303391	0.696388	0.68536	0.715318	0.346211	0.58464	0.637561	0.375844	0.345058	0.414385
XP_006511231.1	568961483	Peak1	PREDICTED: pseudopodium-enriched atypical kinase 1 isoform X1 [Mus musculus]	0.00108582	0	0.000485698	0.000993036	0.000918383	0.0010682	0.000883036	0.00146152	0.000458274	0.000628977	0.000640057	0.000894857	0.00326324	0.000982939	0.00311883	0.00322323	0.00303147	0.00252716
XP_006516550.1	568981400	Pfkp	PREDICTED: ATP-dependent 6-phosphofructokinase, platelet type isoform X1 [Mus musculus]	0.0144192	0.0226824	0.0182578	0.00935878	0.0140002	0.0168616	0.0156317	0.0149662	0.021134	0.0516054	0.0550544	0.0559133	0.0561628	0.084627	0.0869455	0.040214	0.0370853	0.0356723
XP_006516571.1	568981442	Pitrm1	PREDICTED: presequence protease, mitochondrial isoform X1 [Mus musculus]	0.00392556	0.00209576	0.00374937	0.00271424	0.00253932	0.0013282	0.000984733	0.00408226	0.00373333	0.0154075	0.0119788	0.00938992	0.00487667	0.0059692	0.0101443	0.00441817	0.00776752	0.00609251
XP_006527241.1	569007473	Acsl5	PREDICTED: long-chain-fatty-acid--CoA ligase 5 isoform X1 [Mus musculus]	0.0435378	0.0454679	0.0374962	0.0221893	0.0402971	0.0407232	0.0392067	0.0303074	0.0216693	0.0520395	0.0547745	0.0671395	0.0476147	0.0705287	0.0682708	0.0727963	0.0653313	0.0668856
XP_006532374.1	568971832	Itga3	PREDICTED: integrin alpha-3 isoform X2 [Mus musculus]	0.0920994	0.0946862	0.0777799	0.0775073	0.112651	0.080501	0.0941377	0.0922452	0.0856475	0.0974496	0.094868	0.0820388	0.0780081	0.113878	0.127549	0.123883	0.123938	0.124253
XP_011245282.1	755561143	Iigp1	PREDICTED: interferon-inducible GTPase 1 isoform X1 [Mus musculus]	0.0115123	0.00699098	0.00822899	0.111551	0.127419	0.108188	0.0516424	0.0447893	0.0559254	0.00944901	0.00398242	0.0100115	0.249605	0.411548	0.36777	0.106023	0.0834762	0.04657
XP_011245873.1	755565343	Atrx	PREDICTED: transcriptional regulator ATRX isoform X10 [Mus musculus]	0.00028321	0.000287785	0.000986174	0.000261091	0.000388621	0.000291274	0.00038359	0.00103128	0.000329974	0.00437747	0.00404722	0.00252995	0.000894789	0.00358751	0.00281625	0.0010798	0.000378207	0.000254581
NP_001030136.1	78000154	Sorbs1	sorbin and SH3 domain-containing protein 1 isoform 5 [Mus musculus]	0.0471668	0.0248155	0.0324721	0.0162349	0.0307243	0.0185228	0.0195084	0.0252762	0.0265385	0.0216469	0.0332043	0.0242271	0.0297491	0.0168255	0.0371053	0.0273338	0.0312209	0.0325455
NP_001035277.1	93587673	Ddx17	probable ATP-dependent RNA helicase DDX17 isoform 4 [Mus musculus]	0.149173	0.17847	0.131099	0.179511	0.189008	0.166058	0.102238	0.1533	0.162635	0.124576	0.135069	0.133135	0.181521	0.163076	0.148882	0.17856	0.166756	0.156858
NP_001074288.1	124249109	Arid1a	AT-rich interactive domain-containing protein 1A [Mus musculus]	0.00468902	0.00275185	0.00186888	0.00419592	0.00218463	0.00319048	0.00214264	0.00157143	0.00320167	0.0115961	0.0104829	0.0103509	0.00429513	0.00649145	0.00603016	0.00531299	0.00261411	0.0027436
NP_001136173.1	218156343	Arhgap45	rho GTPase-activating protein 45 isoform 1 [Mus musculus]	0.00418664	0.0038062	0.00268327	0.00406596	0.00554394	0.00381101	0.00250537	0.00422323	0.00252104	0.0289683	0.0291537	0.0279885	0.011211	0.00814579	0.00668617	0.00501425	0.00645627	0.00289532
NP_001155090.1	239051082	Cul5	cullin-5 isoform 2 [Mus musculus]	0.00935801	0.013363	0.0123844	0.0117387	0.0117678	0.0145431	0.0176641	0.0110559	0.00777684	0.0131552	0.01376	0.0161593	0.0151288	0.0154216	0.0216806	0.015578	0.0132202	0.0146815
NP_001280230.1	648215678	Clasp1	CLIP-associating protein 1 isoform 5 [Mus musculus]	0.00138522	0.00177442	0	0.00114913	0.00204983	0.00107348	0.00177064	0.00190578	0.00135709	0.00182783	0.00235313	0.00201166	0.00156593	0.00392313	0.00589061	0.00512854	0.00282556	0.00211244
NP_031466.2	31542127	Alox12	arachidonate 12-lipoxygenase, 12S-type isoform 1 [Mus musculus]	0.0055686	0.00226377	0.00688661	0.00715633	0.0048623	0.00457936	0.0207898	0.024964	0.0166526	0.0204418	0.0269022	0.0266217	0.0114062	0.0160926	0.0129811	0.0603172	0.0648854	0.0623012
NP_031535.2	19705578	Atp6v1b2	V-type proton ATPase subunit B, brain isoform [Mus musculus]	0.153079	0.153386	0.138748	0.10121	0.090167	0.119154	0.168825	0.114346	0.122574	0.14667	0.128784	0.195086	0.134862	0.21049	0.179863	0.162702	0.190163	0.172437
NP_031843.2	124001560	Cyp2f2	cytochrome P450 2F2 precursor [Mus musculus]	0.356576	0.368607	0.31533	0.333125	0.338372	0.38706	0.394763	0.407172	0.400367	0.260197	0.216165	0.261233	0.217218	0.275055	0.275286	0.358515	0.357805	0.36793
NP_032651.2	224967062	Mrc1	macrophage mannose receptor 1 precursor [Mus musculus]	0.00944981	0.00512426	0.0078415	0.00688036	0.00735634	0.0045143	0.00226377	0.00530969	0.00431159	0.00805803	0.00811044	0.00699633	0.0108809	0.00710239	0.00198777	0.0116947	0.00954326	0.00740671
NP_032672.2	153945747	Mug2	murinoglobulin-2 precursor [Mus musculus]	0	0	0	0.00884446	0.00692123	0.00806695	0	0.0030727	0.00148778	0.00868743	0.00972984	0.0111431	0.00132984	0.0049465	0.00308143	0.0269126	0.0280816	0.0300848
NP_032973.1	6679501	Psmc1	26S proteasome regulatory subunit 4 [Mus musculus]	0.13568	0.163514	0.120713	0.0718105	0.117715	0.112294	0.0946381	0.130658	0.084448	0.157813	0.144306	0.152315	0.107657	0.128141	0.131101	0.171684	0.143628	0.158206
NP_033067.2	157277948	Rdx	radixin isoform a [Mus musculus]	0.159729	0.118366	0.189468	0.189791	0.185007	0.137252	0.145523	0.189664	0.174948	0.134128	0.125821	0.1511	0.108636	0.142098	0.109075	0.123156	0.123343	0.117249
NP_033465.1	19705424	Psmd3	26S proteasome non-ATPase regulatory subunit 3 [Mus musculus]	0.0520546	0.0253014	0.0614623	0.0672209	0.0801129	0.0630157	0.0425706	0.0597901	0.0678134	0.0956586	0.0882461	0.0799979	0.0725844	0.0819596	0.0764202	0.0712662	0.0651384	0.0572497
NP_035495.2	46560563	Itsn2	intersectin-2 isoform 2 [Mus musculus]	0.00435545	0.0030788	0.00247347	0.00297034	0.00368998	0.00222209	0.00264964	0.00305803	0.00206068	0.00574346	0.00500443	0.00514972	0.00267568	0.00594257	0.00629945	0.00393034	0.00185308	0.00392694
NP_035823.3	170295823	Vcam1	vascular cell adhesion protein 1 precursor [Mus musculus]	0.0120068	0.0118728	0.0078415	0.0101431	0.0124278	0.00736303	0.0110996	0.00965116	0.0115895	0.0128373	0.024434	0.0180381	0.0197528	0.034394	0.028769	0.0146469	0.01647	0.0153568
NP_038573.2	118130771	Ptpn6	tyrosine-protein phosphatase non-receptor type 6 isoform a [Mus musculus]	0.0181557	0.0196827	0.0185444	0.241249	0.254764	0.238802	0.0277813	0.280026	0.0188557	0.0272518	0.0352454	0.0386866	0.0739404	0.0732489	0.0860425	0.021929	0.0268006	0.0274298
NP_058578.3	124244096	Sart1	U4/U6.U5 tri-snRNP-associated protein 1 [Mus musculus]	0.0143837	0.00347657	0.00520715	0.00352586	0.00428544	0.00325912	0.00201	0.0132731	0.00672679	0.0140286	0.0235629	0.0198555	0.0144471	0.00510847	0.0117005	0.00437744	0.00549375	0.00296162
NP_058587.1	8394027	Ppp2r1a	serine/threonine-protein phosphatase 2A 65 kDa regulatory subunit A alpha isoform [Mus musculus]	0.38123	0.33618	0.385786	0.356136	0.377092	0.331134	0.38206	0.400144	0.343338	0.467891	0.485629	0.531559	0.403043	0.538599	0.577364	0.397371	0.46111	0.437519
NP_062659.1	9790083	Ruvbl1	ruvB-like 1 [Mus musculus]	0.085285	0.113766	0.0815658	0.099367	0.0859778	0.0680925	0.0920514	0.0642591	0.0628421	0.128181	0.130658	0.104796	0.130497	0.121063	0.119632	0.126422	0.100764	0.125803
NP_076133.3	186700620	Mccc1	methylcrotonoyl-CoA carboxylase subunit alpha, mitochondrial [Mus musculus]	0.0186283	0.0158167	0.0180729	0.0186028	0.0322731	0.0279946	0.0204486	0.0291044	0.0245014	0.0178973	0.0229484	0.0206307	0.092747	0.0513731	0.0320456	0.0245153	0.0207591	0.0192233
NP_082350.3	157838001	Ddx42	ATP-dependent RNA helicase DDX42 [Mus musculus]	0.00934418	0.00826411	0.00887843	0.014077	0.00489139	0.00971946	0.00507923	0.00583555	0.00861603	0.0146481	0.0212714	0.016292	0.00966943	0.0144106	0.0123912	0.0125141	0.00726696	0.010779
NP_084426.2	70608133	Dhx58	probable ATP-dependent RNA helicase DHX58 [Mus musculus]	0	0	0	0	0	0	0	0	0	0	0	0	0.0115021	0.0171917	0.0124459	0.00067599	0.0011168	0.0010887
NP_573479.3	406855427	Xpnpep1	xaa-Pro aminopeptidase 1 [Mus musculus]	0.037391	0.0285319	0.0418085	0.0284799	0.0329031	0.0171366	0.0257823	0.033131	0.0107117	0.0636869	0.0378757	0.0593979	0.073551	0.0303313	0.0570113	0.0347488	0.0274727	0.0363102
NP_598912.4	411147387	Yars	tyrosine--tRNA ligase, cytoplasmic [Mus musculus]	0.0248852	0.0244517	0.0273443	0.0244419	0.021325	0.0193105	0.0188059	0.0232401	0.0274682	0.0245926	0.0207609	0.0320358	0.0221932	0.0213796	0.0265641	0.0238199	0.0247968	0.0233563
NP_619610.1	20149756	Eif4a3	eukaryotic initiation factor 4A-III [Mus musculus]	0.141579	0.129611	0.123478	0.112288	0.124726	0.14163	0.131787	0.102539	0.100372	0.28885	0.321228	0.337157	0.155416	0.253091	0.26824	0.155393	0.164795	0.19358
NP_660121.2	51093840	Eif3l	eukaryotic translation initiation factor 3 subunit L [Mus musculus]	0.0349066	0.0440541	0.0380719	0.0634998	0.052694	0.0400536	0.0330203	0.0386005	0.0396525	0.0522543	0.0504672	0.0466325	0.045334	0.0650025	0.0662027	0.0377269	0.0545327	0.0404778
NP_690023.1	22779899	Cdc5l	cell division cycle 5-like protein [Mus musculus]	0.0180494	0.0139143	0.0178236	0.0153328	0.0213055	0.0174375	0.0108925	0.0111351	0.0151579	0.0334558	0.0308918	0.0275453	0.0155434	0.022919	0.014774	0.0184136	0.0232342	0.0174804
NP_722469.1	112734861	Ipo9	importin-9 isoform 1 [Mus musculus]	0.0245967	0.0186709	0.0269415	0.0262823	0.0192208	0.0178294	0.0194532	0.0211523	0.0139143	0.0447591	0.0437548	0.0481691	0.0389971	0.0559859	0.0488939	0.0272409	0.0355037	0.0387114
NP_766415.1	27370240	Lnpep	leucyl-cystinyl aminopeptidase [Mus musculus]	0.0123813	0.00914192	0.0129325	0.00544094	0.0115276	0.0124313	0.00816364	0.0081422	0.00633876	0.018068	0.0162196	0.0164783	0.0177178	0.0255864	0.0200843	0.012609	0.0151724	0.0158927
NP_848731.2	134053905	Psmd11	26S proteasome non-ATPase regulatory subunit 11 [Mus musculus]	0.114875	0.112059	0.089323	0.123549	0.120519	0.108361	0.105012	0.131003	0.133154	0.143905	0.15964	0.157682	0.142839	0.110449	0.179687	0.14654	0.18866	0.162626
NP_851009.2	93102417	Gars	glycine--tRNA ligase [Mus musculus]	0.0266592	0.0244908	0.0225869	0.0251666	0.0204294	0.0156201	0.0218129	0.026043	0.0247425	0.0320506	0.0255682	0.0309556	0.040258	0.0427658	0.0454599	0.0297916	0.0354341	0.0375892
NP_957678.1	41152116	Lrrc47	leucine-rich repeat-containing protein 47 [Mus musculus]	0.035083	0.025929	0.0240212	0.0211497	0.019774	0.0124907	0.0155981	0.0210924	0.021277	0.020538	0.0366068	0.0294402	0.0224496	0.0313172	0.0223923	0.0328564	0.0352886	0.0210743
XP_006496689.1	568910406	Serpinc1	PREDICTED: antithrombin-III isoform X1 [Mus musculus]	0.270883	0.211421	0.227302	0.182835	0.193337	0.16614	0.234689	0.189271	0.165704	0.203859	0.227906	0.227528	0.247913	0.226021	0.260214	0.125325	0.154941	0.118921
XP_006499114.1	568916060	Siglec1	PREDICTED: sialoadhesin isoform X3 [Mus musculus]	0	0	0	0	0	0	0	0	0	0	0	0	0.00425781	0.00257514	0.00584455	0	0.00119268	0
XP_006502532.1	568924859	Sec24b	PREDICTED: protein transport protein Sec24B isoform X3 [Mus musculus]	0.00701827	0.01333	0.00952985	0.00409893	0.00725855	0.00740788	0.00447445	0.014083	0.0069632	0.00590919	0.00398768	0.00729888	0.0141027	0.00829412	0.00665288	0.00732299	0.0126571	0.0125342
XP_006514765.1	568970255	Myo1g	PREDICTED: unconventional myosin-Ig isoform X2 [Mus musculus]	0	0	0.000110892	0	0.00151511	0.00124977	9.40527e-05	0.00128762	0	0.000994358	0	0.000608682	0.00399775	0.00304193	0.00219517	0.000562225	0.00192899	0
XP_006518959.1	568987435	Ccar2	PREDICTED: cell cycle and apoptosis regulator protein 2 isoform X1 [Mus musculus]	0.0082586	0.00916878	0.011646	0.0105761	0.0104614	0.00855377	0.0139278	0.0180003	0.00817161	0.0186464	0.0164336	0.016382	0.0189988	0.0174752	0.0143845	0.0115657	0.0107626	0.0124135
XP_006519361.1	568988264	Acin1	PREDICTED: apoptotic chromatin condensation inducer in the nucleus isoform X3 [Mus musculus]	0.0168353	0.0130255	0.0106827	0.0177441	0.014553	0.0163775	0.00527718	0.00847644	0.00966548	0.0264757	0.0213303	0.0225843	0.0105576	0.0132611	0.0125038	0.0121762	0.0161253	0.0158613
XP_006526768.1	569006455	Ifit2	PREDICTED: interferon-induced protein with tetratricopeptide repeats 2 isoform X1 [Mus musculus]	0	0	0	0.00214223	0.00178886	0.00128773	0	0	0	0	0.000658973	0	0.152943	0.200523	0.177811	0.00259524	0.00136459	0.00164569
XP_006532375.1	568971835	Itgb3	PREDICTED: integrin beta-3 isoform X1 [Mus musculus]	0.0263969	0.0271401	0.012352	0.0259907	0.0126555	0.0186341	0.0300158	0.0556662	0.0407539	0.0606901	0.0761722	0.0757967	0.0186597	0.0320765	0.0331538	0.123437	0.138885	0.138395
XP_006533012.1	568973161	Git1	PREDICTED: ARF GTPase-activating protein GIT1 isoform X1 [Mus musculus]	0.00995052	0.0117253	0.018823	0.0158205	0.0086634	0.00932928	0.0144748	0.0089159	0.015444	0.0221965	0.0119573	0.0139088	0.0159064	0.016932	0.0180948	0.0163477	0.0193247	0.0148722
XP_017168569.1	1039791873	Phldb1	PREDICTED: pleckstrin homology-like domain family B member 1 isoform X11 [Mus musculus]	0.00252143	0.00293157	0.00172935	0.00213462	0.00279877	0.00185956	0.000460269	0.000634116	0.00195455	0.00304393	0.0011038	0.00145147	0.000542483	0.0013596	0.00293049	0.000917349	0.0016092	0.00240459
XP_017173203.1	1039754712	Srrm2	PREDICTED: serine/arginine repetitive matrix protein 2 isoform X5 [Mus musculus]	0.00284474	0.00189206	0.00351707	0.00285792	0.0042804	0.0015435	0.0019767	0.00587937	0.00225091	0.00473766	0.00494425	0.0031566	0.00462078	0.00345568	0.00329212	0.0047327	0.00311403	0.00298356
XP_017177513.1	1039777523	Nucb1	PREDICTED: nucleobindin-1 isoform X1 [Mus musculus]	0.0965152	0.118835	0.111273	0.0928461	0.0879225	0.107735	0.107659	0.119332	0.102264	0.121744	0.128922	0.113868	0.158844	0.139147	0.163347	0.092136	0.123607	0.114619
NP_001033678.1	84452155	Usp14	ubiquitin carboxyl-terminal hydrolase 14 isoform 2 [Mus musculus]	0.0432612	0.0423204	0.019375	0.0341556	0.025402	0.0256615	0.0282744	0.0433465	0.0307804	0.0586732	0.0574405	0.0512238	0.0468243	0.0722806	0.0770062	0.0368287	0.0465539	0.034174
NP_001071166.1	118136288	Fmnl1	formin-like protein 1 isoform 2 [Mus musculus]	0.00140232	0.00238686	0.00399056	0.000373442	0.000818302	0.00089509	0	0	0.000314629	0.0123445	0.0160828	0.0149783	0.0129637	0.0123761	0.00969509	0.00394335	0.00513839	0.00274893
NP_001120810.1	188035915	Aldh7a1	alpha-aminoadipic semialdehyde dehydrogenase isoform b [Mus musculus]	0.071711	0.071768	0.0683545	0.0866696	0.0800035	0.0698422	0.0667038	0.0841174	0.0660235	0.0636014	0.0801891	0.0668157	0.077621	0.0783569	0.0903475	0.092503	0.091735	0.0755169
NP_001153015.1	227116292	Dpp4	dipeptidyl peptidase 4 isoform 2 [Mus musculus]	0.0956926	0.100468	0.0677293	0.0588743	0.0714349	0.0745505	0.0478	0.0648523	0.0645503	0.107913	0.0933656	0.0976121	0.064048	0.11524	0.0710937	0.102887	0.0972988	0.0970112
NP_001157573.1	255759892	Add3	gamma-adducin isoform b [Mus musculus]	0.10869	0.0857616	0.111421	0.0933131	0.0993722	0.10666	0.122094	0.132063	0.130823	0.10491	0.0962357	0.0992522	0.116732	0.0785022	0.0984285	0.11216	0.12003	0.115893
NP_001192275.1	329299037	Sun2	SUN domain-containing protein 2 isoform 2 [Mus musculus]	0.0322313	0.0236989	0.0267907	0.0272374	0.0300199	0.0277861	0.0143626	0.0258487	0.0130555	0.0357073	0.0308771	0.0405337	0.0280802	0.0483976	0.0435332	0.0315741	0.0246244	0.0256446
NP_001258351.1	406855404	Ager	advanced glycosylation end product-specific receptor isoform b precursor [Mus musculus]	6.34136	6.40056	6.31921	4.94204	4.83779	4.80256	6.65046	6.0867	5.46974	5.68559	5.55299	5.08867	6.16119	5.83716	5.07796	4.86697	4.86794	5.35085
NP_001288140.1	667751602	Ap1g1	AP-1 complex subunit gamma-1 isoform 2 [Mus musculus]	0.0198033	0.0233439	0.0239963	0.014038	0.0247566	0.0243223	0.0350096	0.020896	0.0230976	0.0379368	0.0356284	0.0428055	0.0539446	0.0607264	0.0580625	0.0417782	0.0346307	0.0260474
NP_032356.1	6680359	Ifi47	interferon gamma inducible protein 47 [Mus musculus]	0.0242605	0.0396199	0.0548665	0.0671258	0.0763875	0.076016	0.0848109	0.0667292	0.059726	0.0559483	0.0574974	0.0542626	0.162318	0.199695	0.164134	0.141733	0.126363	0.141857
NP_032432.2	124249351	Itih1	inter-alpha-trypsin inhibitor heavy chain H1 isoform 1 preproprotein [Mus musculus]	0.00342747	0.00356032	0.00328502	0.00769917	0.00816311	0.00877403	0.002885	0.0131474	0.00600284	0.0226985	0.0239732	0.0304779	0.0513765	0.0641024	0.0564709	0.0216115	0.0269018	0.0221777
NP_032591.3	255918149	Mcm4	DNA replication licensing factor MCM4 [Mus musculus]	0.00487285	0.000659664	0	0.000687973	0.00322731	0.0026228	0	0	0.00230322	0.0339009	0.0420041	0.0429753	0.0152486	0.0247897	0.0173118	0.00926517	0.0167848	0.0136738
NP_032715.2	117606364	Nfkb1	nuclear factor NF-kappa-B p105 subunit [Mus musculus]	0.00954709	0.00978532	0.00989881	0.00813806	0.00937261	0.00627778	0.00265159	0.00725212	0.00693888	0.0169092	0.0146103	0.011965	0.00652439	0.020117	0.0182521	0.0126965	0.0104702	0.0121554
NP_032974.2	228008337	Psmc3	26S proteasome regulatory subunit 6A [Mus musculus]	0.136055	0.133742	0.146073	0.163469	0.181692	0.179237	0.163474	0.186237	0.189352	0.19963	0.228327	0.209893	0.208475	0.180201	0.191184	0.140093	0.14375	0.155411
NP_033051.2	120444918	Rasa3	ras GTPase-activating protein 3 [Mus musculus]	0	0	0.00202083	0.0013317	0.00188266	0.00332545	0.00466681	0.00256937	0.00313097	0.00554353	0.00229527	0.00327364	0.00264902	0.00826045	0.00587351	0.011809	0.0106162	0.00740593
NP_033395.1	6678321	Tgfbi	transforming growth factor-beta-induced protein ig-h3 precursor [Mus musculus]	0.0104939	0.00914289	0.00729214	0.00345085	0.0106897	0.0032448	0.0139205	0.0136144	0.00526888	0.0238209	0.02714	0.0331212	0.0307318	0.0942224	0.0968711	0.0147745	0.0139099	0.0176935
NP_033968.1	6753324	Cct6a	T-complex protein 1 subunit zeta [Mus musculus]	0.220262	0.241389	0.194445	0.245517	0.238247	0.220061	0.176182	0.198455	0.164131	0.310575	0.394328	0.362502	0.246777	0.33978	0.228702	0.225485	0.26905	0.273467
NP_033977.3	125987599	Cd2ap	CD2-associated protein [Mus musculus]	0.0222963	0.0233033	0.0205424	0.0154793	0.0114182	0.0128337	0.00121079	0.0137535	0.00882159	0.01511	0.0232472	0.015666	0.0208218	0.0174591	0.00821047	0.016137	0.0145074	0.0139837
NP_034396.1	6753960	Gda	guanine deaminase [Mus musculus]	0.038917	0.0417662	0.0465557	0.0543439	0.0653075	0.0621629	0.0534859	0.0558688	0.0602123	0.0438931	0.0505535	0.0381133	0.0861923	0.092376	0.0826063	0.0608918	0.0749929	0.0582262
NP_034455.1	6754036	Got2	aspartate aminotransferase, mitochondrial [Mus musculus]	0.132726	0.113493	0.166305	0.249596	0.207825	0.195907	0.16594	0.170976	0.186977	0.147795	0.0881388	0.123257	0.161435	0.230269	0.245256	0.176392	0.188249	0.211824
NP_035280.1	6755144	Lgals3bp	galectin-3-binding protein precursor [Mus musculus]	0.0182372	0.00997358	0.0100108	0.0349649	0.0299259	0.0355476	0.0234424	0.0352394	0.0250857	0.0563977	0.0297913	0.0334954	0.354532	0.446078	0.492427	0.160131	0.179725	0.183095
NP_035318.1	33859604	Psmc2	26S proteasome regulatory subunit 7 [Mus musculus]	0.115812	0.12145	0.104432	0.128231	0.114477	0.083032	0.0741919	0.0981136	0.118616	0.136417	0.133743	0.149152	0.123755	0.108008	0.136054	0.107649	0.12504	0.102202
NP_035844.2	170295818	Baz1b	tyrosine-protein kinase BAZ1B [Mus musculus]	0.000750729	0.000798697	0.000378051	0.00292026	0.00157822	0.000995171	0	0.0018885	0.00168058	0.00259956	0.00211935	0.00232724	0.000897779	0.00406992	0.00259598	0.00210262	0.00116337	0.00210884
NP_035960.2	31981382	Impdh2	inosine-5'-monophosphate dehydrogenase 2 [Mus musculus]	0.0259629	0.0375053	0.0302208	0.0483406	0.048693	0.0332545	0.0151792	0.046505	0.0341294	0.0655043	0.0586315	0.0621103	0.0502107	0.0476229	0.0548702	0.0309871	0.0597517	0.057966
NP_038913.1	7304963	Clic4	chloride intracellular channel protein 4 [Mus musculus]	0.808979	0.884305	0.981256	1.06788	1.09811	0.826593	0.591427	1.05202	0.869531	0.891608	1.00204	0.865797	0.865284	1.12551	1.12253	1.22459	1.25694	1.17059
NP_056557.2	124053459	Myo9b	unconventional myosin-IXb isoform 3 [Mus musculus]	0.00068609	0.000426989	0.000835304	0.00098507	0.000428697	0.000340104	0.000306036	0.000323373	0.000326235	0.00111785	0.000743962	0.000881879	0.000667992	0.000805335	0.000947323	0.000867559	0.00129361	0.00158425
NP_056566.2	114205431	Abce1	ATP-binding cassette sub-family E member 1 [Mus musculus]	0.0266163	0.0267421	0.0226138	0.0248729	0.0280292	0.0259963	0.0339166	0.0336623	0.023071	0.0334756	0.0283121	0.0442333	0.0485604	0.0420175	0.0492359	0.0445611	0.0441847	0.0425968
NP_058557.2	158635992	Pdlim1	PDZ and LIM domain protein 1 [Mus musculus]	0.269501	0.275894	0.232321	0.187169	0.205156	0.189228	0.14611	0.213487	0.218226	0.346967	0.435065	0.403771	0.355204	0.375169	0.315257	0.33911	0.390574	0.3655
NP_076224.1	23956222	Actr3	actin-related protein 3 [Mus musculus]	0.457123	0.491158	0.450013	0.42086	0.453854	0.477161	0.392868	0.421827	0.383468	0.368363	0.317524	0.335432	0.59716	0.433468	0.650307	0.498328	0.413633	0.487736
NP_079826.2	46049022	Psmd6	26S proteasome non-ATPase regulatory subunit 6 [Mus musculus]	0.0907594	0.0925985	0.0550617	0.0740884	0.0619255	0.0372426	0.0647728	0.0740549	0.0785735	0.114161	0.111064	0.110279	0.0671886	0.0999577	0.123866	0.0626402	0.0615009	0.0874521
NP_080111.1	13385310	Pccb	propionyl-CoA carboxylase beta chain, mitochondrial isoform 1 precursor [Mus musculus]	0.0585162	0.0516821	0.0474775	0.0609134	0.0518584	0.0605563	0.0756833	0.0709274	0.0487064	0.0518225	0.0337977	0.0588804	0.0365704	0.0281613	0.0445638	0.0480116	0.0667626	0.0641428
NP_080470.2	227330590	Ufl1	E3 UFM1-protein ligase 1 [Mus musculus]	0.00509412	0.00620425	0.00342391	0.00618812	0.00614136	0.00353981	0.00500345	0.00428483	0.0041608	0.0114959	0.0100945	0.0106362	0.0130555	0.0128964	0.0118569	0.0132454	0.0129731	0.0110349
NP_084067.1	18139547	Bicd2	protein bicaudal D homolog 2 isoform 2 [Mus musculus]	0.00376867	0.0138355	0.0142222	0.00380563	0.00235666	0.00652098	0.00154845	0.00326701	0.00425356	0.0142402	0.0139784	0.012628	0.00538357	0.00687439	0.00747511	0.00457319	0.00433687	0.00449368
NP_084101.1	58037481	Scfd1	sec1 family domain-containing protein 1 isoform 1 [Mus musculus]	0.0254599	0.0214374	0.0226408	0.0221555	0.0101989	0.00962113	0.0222219	0.0228432	0.0198142	0.0214329	0.0258017	0.0220983	0.0259687	0.0422222	0.0358444	0.0338119	0.0412526	0.0362209
NP_084414.1	62079289	Acap2	arf-GAP with coiled-coil, ANK repeat and PH domain-containing protein 2 [Mus musculus]	0.0189602	0.0225073	0.0269044	0.0216188	0.0200004	0.0269565	0.0258455	0.0314629	0.02755	0.0178422	0.0206216	0.021928	0.0162149	0.0233768	0.0262015	0.0282708	0.0251162	0.0250224
NP_109617.1	13507622	Sacm1l	phosphatidylinositide phosphatase SAC1 isoform 1 [Mus musculus]	0.0459675	0.0385528	0.0298699	0.0315143	0.0316672	0.0324522	0.0332317	0.0338979	0.0200992	0.0559198	0.0595658	0.081232	0.0583647	0.0685634	0.0764384	0.0429056	0.0424277	0.047421
NP_109622.1	13507632	Kank3	KN motif and ankyrin repeat domain-containing protein 3 isoform 1 [Mus musculus]	0.0824	0.0740754	0.0900842	0.0729917	0.0669044	0.0695117	0.0523346	0.0885678	0.0912768	0.0730872	0.0685718	0.0632674	0.0439201	0.0748555	0.0661138	0.0751224	0.0490827	0.0634234
NP_444322.1	16716381	Kars	lysine--tRNA ligase isoform 2 [Mus musculus]	0.0671212	0.0662057	0.0601278	0.0509524	0.0628356	0.0483562	0.0298677	0.0503539	0.0351	0.0499218	0.0619372	0.0519881	0.0788448	0.0562676	0.0594009	0.0631156	0.0772608	0.0579864
NP_598803.1	19527258	Aldh6a1	methylmalonate-semialdehyde dehydrogenase [acylating], mitochondrial isoform 1 precursor [Mus musculus]	0.141825	0.149911	0.115471	0.123693	0.146562	0.134498	0.145712	0.161015	0.168383	0.104888	0.12305	0.105253	0.104823	0.101074	0.0916563	0.129027	0.143301	0.121891
NP_660128.2	125347464	Afm	afamin precursor [Mus musculus]	0.0398898	0.0348365	0.027584	0.028482	0.0425372	0.0285821	0.0125645	0.0234902	0.0306865	0.0475279	0.035742	0.0519855	0.0854112	0.0648463	0.0642235	0.0404247	0.0433702	0.0440293
NP_663351.3	148747363	Lpcat1	lysophosphatidylcholine acyltransferase 1 [Mus musculus]	0.110409	0.110521	0.108055	0.124236	0.116814	0.100149	0.0818259	0.109077	0.100917	0.0748893	0.0792401	0.0754304	0.0714673	0.0821445	0.0776082	0.0910302	0.118599	0.119237
NP_663392.2	227499103	Rnpep	aminopeptidase B isoform 1 [Mus musculus]	0.0330706	0.020038	0.0166633	0.0321292	0.0235207	0.0305193	0.0245558	0.0300614	0.0290559	0.029352	0.0318303	0.0440794	0.0665697	0.0626081	0.0540676	0.0525383	0.0432137	0.0341944
NP_666312.1	22203755	Eif3c	eukaryotic translation initiation factor 3 subunit C [Mus musculus]	0.0313682	0.0337157	0.034155	0.0401398	0.0421609	0.0484404	0.0477587	0.0328912	0.0446443	0.0519102	0.0594164	0.0393686	0.0524126	0.0400984	0.0399784	0.0480332	0.0414487	0.0449415
NP_666341.1	22122795	Dync1li1	cytoplasmic dynein 1 light intermediate chain 1 [Mus musculus]	0.0639501	0.0581405	0.0598559	0.0657925	0.0547481	0.0595477	0.0366515	0.0603234	0.0475438	0.0653486	0.0914823	0.0676517	0.0597716	0.0811828	0.0907055	0.0789894	0.0713253	0.0632463
NP_705792.2	91064876	Gbp5	guanylate-binding protein 5 [Mus musculus]	0	0	0	0.00993564	0.019902	0.0132738	0.00581299	0.00263924	0.00192408	0.000984975	0.000930858	0	0.0301454	0.0387625	0.0375089	0.00701373	0.00856714	0.00608859
NP_766024.1	27369581	Slc25a12	calcium-binding mitochondrial carrier protein Aralar1 [Mus musculus]	0.0309176	0.0298455	0.0199696	0.0268824	0.0302168	0.0283273	0.0223462	0.0248193	0.0301756	0.0501257	0.0313379	0.0470385	0.0322175	0.0816053	0.0558142	0.0554219	0.0413807	0.0446986
NP_766182.2	46852276	Dhx29	ATP-dependent RNA helicase Dhx29 [Mus musculus]	0.00178374	0.0014997	0.00111824	0.00241355	0.0017418	0.000730765	0	0.000666259	0.00107783	0.0025509	0.00265403	0.00291085	0.000919335	0.00527463	0.00463446	0.00437419	0.00285434	0.00408194
NP_766184.2	269954698	Sec24c	protein transport protein Sec24C isoform 1 [Mus musculus]	0.0246063	0.0118281	0.0166006	0.0208498	0.0279877	0.0206105	0.0319079	0.0202823	0.0230751	0.0285518	0.040912	0.0276992	0.0263117	0.0329502	0.0320342	0.0309345	0.0290195	0.0276711
XP_006501210.1	568922100	Ptgfrn	PREDICTED: prostaglandin F2 receptor negative regulator isoform X2 [Mus musculus]	0.0148627	0.0230863	0.0230428	0.0144487	0.00731805	0.0109765	0.00670195	0.0156072	0.014349	0.0171381	0.0203788	0.00987772	0.0240866	0.0103697	0.0151839	0.0203416	0.0162059	0.0157344
XP_006507960.1	568950765	Nup98	PREDICTED: nuclear pore complex protein Nup98-Nup96 isoform X3 [Mus musculus]	0.00484424	0.00600183	0.00091384	0.00477934	0.00158937	0.000802715	0	0.0015797	0	0.00210425	0.00401692	0.00196697	0.00372866	0.0038439	0.004603	0.00400731	0.00360541	0.00496733
XP_006515150.1	568977744	Dock4	PREDICTED: dedicator of cytokinesis protein 4 isoform X3 [Mus musculus]	0.00404692	0.00266517	0.0017423	0.00257287	0.00389408	0.00294012	0.00561965	0.00398097	0.00340743	0.000614311	0.00155122	0.00136795	0.00275518	0.00213547	0.00297335	0.00417147	0.00317476	0.00416736
XP_006520346.1	568991032	Cyb5r3	PREDICTED: NADH-cytochrome b5 reductase 3 isoform X2 [Mus musculus]	0.80545	0.770446	0.751628	0.884974	0.822327	0.962218	0.941645	0.849939	0.969899	0.775616	0.698048	0.572509	0.961658	0.7793	0.805975	0.631125	0.771074	0.804587
XP_006521992.1	568994911	Phldb2	PREDICTED: pleckstrin homology-like domain family B member 2 isoform X10 [Mus musculus]	0.00866965	0.00552007	0.00788252	0.00558674	0.005603	0.00505145	0.00640417	0.00686082	0.0117911	0.0077737	0.00460547	0.00654224	0.00633688	0.0091927	0.00918844	0.00662842	0.00468512	0.00426156
XP_006522135.1	568995214	Pak2	PREDICTED: serine/threonine-protein kinase PAK 2 isoform X1 [Mus musculus]	0.0750396	0.0809172	0.0802338	0.0632906	0.0868091	0.0627273	0.0778862	0.0565758	0.0678134	0.0746678	0.108442	0.0842362	0.094052	0.100013	0.103009	0.0948508	0.104224	0.0775544
XP_006526178.1	569004234	Tcerg1	PREDICTED: transcription elongation regulator 1 isoform X5 [Mus musculus]	0	0.00294988	0	0.00324694	0	0.00112058	0	0.00288233	0.00210522	0.0133418	0.0150236	0.0133252	0.00886561	0.0127294	0.0137157	0.00183934	0.00379614	0.00442519
XP_006526831.1	569006585	Prkg1	PREDICTED: cGMP-dependent protein kinase 1 isoform X1 [Mus musculus]	0.0265423	0.0246861	0.0240178	0.0205671	0.0218734	0.0169736	0.0200874	0.0351733	0.0231936	0.0229747	0.0111683	0.00764416	0.0177822	0.0268893	0.0221351	0.0337298	0.0185703	0.0343715
XP_006532806.1	568972734	Supt6	PREDICTED: transcription elongation factor SPT6 isoform X1 [Mus musculus]	0	0.00172476	0.00225664	0.00247926	0.00167766	0.00088593	0	0.000396113	0.00145183	0.00319761	0.00660152	0.00545173	0.00302914	0.00101195	0.00297404	0.00113034	0.00131729	0.00138423
XP_006535246.1	568936136	Paics	PREDICTED: multifunctional protein ADE2 isoform X1 [Mus musculus]	0.0633897	0.0553008	0.0488589	0.0816193	0.0535756	0.0590824	0.0850781	0.0608215	0.0457252	0.0907677	0.0888037	0.100393	0.111431	0.0878622	0.116688	0.0597736	0.0809663	0.0896087
XP_006537702.1	568926120	Alad	PREDICTED: delta-aminolevulinic acid dehydratase isoform X1 [Mus musculus]	0.422431	0.398299	0.31061	0.379549	0.405355	0.406917	0.336227	0.504035	0.463566	0.233321	0.243351	0.258831	0.163813	0.363174	0.325108	0.429939	0.439001	0.494397
XP_006540786.1	568947529	Ruvbl2	PREDICTED: ruvB-like 2 isoform X1 [Mus musculus]	0.0669305	0.0611048	0.0598288	0.0592737	0.0631571	0.0785954	0.043411	0.0377902	0.0502021	0.104357	0.107201	0.123146	0.067629	0.0746728	0.0697324	0.0652621	0.0497312	0.0732067
XP_011241851.1	755535006	Atp2b1	PREDICTED: plasma membrane calcium-transporting ATPase 1 isoform X2 [Mus musculus]	0.122023	0.103635	0.0961857	0.079371	0.0903376	0.107041	0.0826541	0.0975121	0.0949731	0.0899609	0.0896349	0.103761	0.0740006	0.127276	0.125355	0.0815989	0.0723075	0.0716409
XP_017173097.1	1039754272	Slc9a3r2	PREDICTED: Na(+)/H(+) exchange regulatory cofactor NHE-RF2 isoform X1 [Mus musculus]	0.406647	0.367459	0.362556	0.321271	0.319231	0.344968	0.326633	0.394459	0.293542	0.346901	0.287624	0.280071	0.26518	0.334542	0.341867	0.194868	0.231899	0.23966
XP_017177837.1	1039779205	Uba2	PREDICTED: SUMO-activating enzyme subunit 2 isoform X1 [Mus musculus]	0.0753257	0.0597594	0.0620059	0.0448203	0.0453788	0.0578211	0.0452302	0.0451345	0.0604984	0.0877884	0.125869	0.103005	0.0445135	0.0805137	0.0746394	0.0699917	0.0712921	0.0552749
NP_001001491.1	47894398	Tpm4	tropomyosin alpha-4 chain [Mus musculus]	2.02518	1.90689	1.83532	1.42567	1.6107	1.34166	1.87029	1.66897	1.74926	2.15888	2.11199	2.10784	2.08151	2.25009	2.35246	1.95766	1.70157	1.79929
NP_001074743.1	124486895	Pgd	6-phosphogluconate dehydrogenase, decarboxylating isoform 1 [Mus musculus]	0.329514	0.350929	0.29514	0.369576	0.347407	0.352907	0.395734	0.483095	0.37742	0.369919	0.310854	0.352179	0.411388	0.433952	0.486066	0.335192	0.366725	0.35746
NP_001074944.1	126090505	Nasp	nuclear autoantigenic sperm protein isoform 1 [Mus musculus]	0.0167137	0.0275967	0.0290593	0.0161819	0.00958502	0.0191022	0.0309097	0.0102984	0.0122531	0.133142	0.185073	0.156182	0.0921769	0.0584178	0.0689024	0.0450025	0.0287538	0.046269
NP_001193319.1	329755308	Hk3	hexokinase-3 isoform 1 [Mus musculus]	0	0.000357424	0	0.00151877	0.000519568	0.00146069	0.000741895	0.00146196	0.000412545	0.000517107	0.000178268	0.000774129	0.00301384	0.00609113	0.00593348	0	0.000298482	0.000340721
NP_001239397.1	357197137	Bag6	large proline-rich protein BAG6 isoform 2 [Mus musculus]	0.0156803	0.00877517	0.010336	0.0136673	0.0107628	0.00917452	0.0134209	0.0139389	0.0100682	0.0280848	0.027018	0.0316908	0.0348575	0.0284694	0.0415905	0.0213669	0.0248774	0.0237246
NP_001276479.1	575501561	Tgfb1i1	transforming growth factor beta-1-induced transcript 1 protein isoform a [Mus musculus]	0.0791478	0.0729254	0.0793689	0.085463	0.0823924	0.0748895	0.0930253	0.07902	0.0705065	0.12487	0.0929995	0.14619	0.0911918	0.140954	0.105093	0.124508	0.113566	0.109794
NP_001342303.1	1242862576	Fubp1	far upstream element-binding protein 1 isoform 10 [Mus musculus]	0.0847342	0.125909	0.0987879	0.0985809	0.107208	0.103345	0.0742211	0.105985	0.11182	0.172172	0.181227	0.155808	0.117307	0.116906	0.134936	0.0674906	0.0915357	0.0851246
NP_031479.1	6671549	Prdx6	peroxiredoxin-6 isoform 1 [Mus musculus]	8.75406	9.40441	8.81393	8.43494	8.96901	8.79066	9.97047	9.22762	9.16323	7.00904	6.2095	7.10912	8.25788	8.98033	9.17817	7.92016	8.12573	7.79275
NP_032169.1	6680047	Rack1	receptor of activated protein C kinase 1 [Mus musculus]	0.43328	0.427575	0.44428	0.384705	0.41649	0.297675	0.403458	0.286331	0.29299	0.664382	0.518665	0.609797	0.51657	0.615253	0.632271	0.513845	0.390448	0.501842
NP_032641.2	162139827	Me1	NADP-dependent malic enzyme isoform 1 [Mus musculus]	0.0257436	0.0298724	0.0250905	0.0582171	0.0422943	0.0350148	0.0265256	0.0466724	0.0372618	0.028885	0.03453	0.0350639	0.0422791	0.0466766	0.0306638	0.0474897	0.0535537	0.0501466
NP_032643.2	31982186	Mdh2	malate dehydrogenase, mitochondrial precursor [Mus musculus]	0.746104	0.525489	0.673982	0.805607	0.631418	0.667133	0.841187	0.762708	0.663382	0.827463	0.971574	1.04826	1.14884	1.13504	1.04861	0.934678	0.851969	0.798427
NP_032994.1	6679535	Ptgis	prostacyclin synthase precursor [Mus musculus]	0.0874261	0.0909845	0.0887448	0.099891	0.0919498	0.127032	0.159834	0.12092	0.134009	0.0657476	0.0504798	0.0745201	0.0977952	0.100523	0.113174	0.124007	0.121132	0.134039
NP_033321.2	165972305	Stxbp1	syntaxin-binding protein 1 isoform b [Mus musculus]	0.0265185	0.0311006	0.0189908	0.0269078	0.0320806	0.0341389	0.0181373	0.0263841	0.0232508	0.0276289	0.0398052	0.0351435	0.0552681	0.0443283	0.0516894	0.0380986	0.0403543	0.0511873
NP_033764.2	29788764	Adsl	adenylosuccinate lyase [Mus musculus]	0.0704617	0.050554	0.0498548	0.0336696	0.0329863	0.0612954	0.0457621	0.0396878	0.031984	0.0551854	0.0570302	0.0787532	0.07121	0.0626433	0.0764521	0.0660333	0.0605377	0.0551103
NP_033822.2	160333304	Apoa1	apolipoprotein A-I preproprotein [Mus musculus]	3.05146	2.80875	2.87356	2.37065	2.31138	3.85123	2.85197	2.83912	3.27543	3.6069	2.78239	3.8952	4.84561	4.46496	3.41594	3.68689	3.41942	3.61347
NP_034236.2	126032329	Eef1a1	elongation factor 1-alpha 1 [Mus musculus]	4.36141	4.3324	4.18851	3.84156	4.07062	3.87671	4.59443	3.78109	4.6091	4.38252	4.03207	3.86069	3.60164	4.18634	3.7607	4.38704	4.58817	4.08978
NP_034425.1	33468897	Gclc	glutamate--cysteine ligase catalytic subunit [Mus musculus]	0.0344249	0.0247618	0.0339474	0.0369829	0.0327631	0.0327618	0.0333798	0.0379266	0.031986	0.0273658	0.0258375	0.0173831	0.0350939	0.0285773	0.0289332	0.0429846	0.0516005	0.041625
NP_035319.1	6755212	Psme1	proteasome activator complex subunit 1 [Mus musculus]	0.583803	0.59901	0.552125	0.570909	0.568963	0.513441	0.426313	0.52731	0.424498	0.74624	0.67284	0.758604	1.09917	0.814799	0.979451	0.733074	0.877463	0.84156
NP_036131.1	6753490	Cops4	COP9 signalosome complex subunit 4 [Mus musculus]	0.057777	0.0291838	0.0533763	0.0430854	0.0467263	0.0430373	0.0745976	0.0677814	0.041514	0.077235	0.0916886	0.0831853	0.0759754	0.0899287	0.0953981	0.0758023	0.0612747	0.0654484
NP_038503.4	160358825	Apoh	beta-2-glycoprotein 1 precursor [Mus musculus]	0.101506	0.111127	0.0626657	0.0885312	0.0935467	0.0966198	0.0123962	0.0507673	0.0705413	0.0991048	0.0792485	0.0620758	0.243578	0.220145	0.29086	0.143172	0.112701	0.137566
NP_038790.2	255308899	Rpl3	60S ribosomal protein L3 [Mus musculus]	0.276057	0.26156	0.211195	0.273748	0.306456	0.306561	0.203925	0.313182	0.310665	0.0878761	0.0682183	0.103326	0.288057	0.21584	0.184327	0.326612	0.329417	0.303763
NP_058674.1	8393866	Oat	ornithine aminotransferase, mitochondrial precursor [Mus musculus]	0.284808	0.188293	0.219659	0.234445	0.237416	0.230674	0.23309	0.256999	0.222292	0.228059	0.231652	0.22803	0.187636	0.254587	0.265002	0.250078	0.264874	0.261117
NP_059506.1	8567340	Copg2	coatomer subunit gamma-2 [Mus musculus]	0.00555358	0.00455142	0.00755483	0.00805713	0.0117684	0.00695222	0.0121324	0.0120512	0.00550713	0.010393	0.0141228	0.0170659	0.0143326	0.0202072	0.0181689	0.010641	0.00919311	0.0123888
NP_061356.2	120407050	Nop58	nucleolar protein 58 [Mus musculus]	0.0440671	0.0435389	0.0282142	0.0416993	0.0411568	0.0303066	0.0379995	0.0341563	0.0225479	0.0434459	0.0687948	0.07107	0.025825	0.0713386	0.0493932	0.0399523	0.0182761	0.0384449
NP_067489.3	254553344	Pfkm	ATP-dependent 6-phosphofructokinase, muscle type [Mus musculus]	0.0163026	0.0167221	0.0133069	0.0311086	0.0354232	0.0353244	0.0213047	0.017825	0.0197284	0.0324386	0.0247602	0.0208351	0.017769	0.0312358	0.0290426	0.0213173	0.0322015	0.0278232
NP_077187.1	18034769	Snx5	sorting nexin-5 [Mus musculus]	0.0418259	0.0479731	0.0355192	0.0388509	0.031339	0.0475182	0.0291925	0.044103	0.0396423	0.0566936	0.0507113	0.0441749	0.0487898	0.0404725	0.0596358	0.0580051	0.059195	0.0575287
NP_080355.2	158937298	Ikbkap	elongator complex protein 1 [Mus musculus]	0.00201073	0.00107212	0.0020089	0.00318503	0.00142124	0.0015872	0.00160042	0.000823728	0.00153483	0.00398221	0.00521527	0.00536654	0.00287779	0.00414409	0.00246875	0.00377346	0.00628167	0.00387067
NP_080390.1	13385624	Eif2s1	eukaryotic translation initiation factor 2 subunit 1 [Mus musculus]	0.141255	0.127872	0.105893	0.132322	0.131337	0.0697875	0.126818	0.13678	0.13161	0.179784	0.189637	0.218152	0.13511	0.240987	0.212257	0.183145	0.176135	0.142625
NP_080994.2	61651675	Ankrd13a	ankyrin repeat domain-containing protein 13A [Mus musculus]	0.00845816	0.0208582	0.0104993	0.0208122	0.0145633	0.0196065	0.00711826	0.0115952	0	0.0258181	0.0208512	0.0299179	0.0110499	0.0277168	0.0233627	0.0105535	0.0236818	0.0179537
NP_082727.1	226442901	Larp1	la-related protein 1 [Mus musculus]	0.00259272	0.00160487	0.00199652	0.00375091	0.00363639	0.00206358	0.00246189	0.00178781	0.00431527	0.00233606	0.003861	0.00496182	0.00413821	0.00481775	0.00440622	0.00367931	0.0027914	0.00634375
NP_083067.1	21311939	Cmtr1	cap-specific mRNA (nucleoside-2'-O-)-methyltransferase 1 [Mus musculus]	0.00043731	0.000301459	0.000674105	0.0013313	0.00257979	0.0044008	0.000300887	0.00266446	0.00122409	0.000809771	0.00446807	0.00206604	0.00475382	0.00791492	0.00465316	0.00250898	0.00220655	0.00151133
NP_083147.1	33859724	Hnrnpr	heterogeneous nuclear ribonucleoprotein R isoform a [Mus musculus]	0.0488286	0.0516357	0.0772411	0.0779405	0.0825499	0.0517589	0.0848012	0.059602	0.0810929	0.13597	0.103914	0.107761	0.0882041	0.0817484	0.0747739	0.0743248	0.100691	0.0823552
NP_542142.1	18034773	Acss1	acetyl-coenzyme A synthetase 2-like, mitochondrial precursor [Mus musculus]	0.026168	0.032468	0.0181073	0.0249173	0.0307331	0.0285357	0.0285731	0.0276554	0.0293113	0.0383555	0.0343343	0.0385831	0.0248075	0.0435602	0.0446368	0.0352862	0.0220022	0.0221416
NP_598643.1	33563297	C8b	complement component C8 beta chain isoform 1 preproprotein [Mus musculus]	0.00736447	0.00713382	0.00879021	0.00751787	0.0103413	0.00685662	0.00981745	0.00768	0.00895727	0.00804992	0.0051069	0.00987002	0.0297954	0.0357452	0.0356734	0.00849564	0.00817966	0.00690595
NP_659171.1	21450323	Hnrnpul1	heterogeneous nuclear ribonucleoprotein U-like protein 1 isoform 1 [Mus musculus]	0.0389528	0.0262024	0.0245189	0.0143667	0.0187605	0.02074	0.00684841	0.0153404	0.0203771	0.0350058	0.0416401	0.0321472	0.031601	0.0289998	0.0239852	0.0230425	0.0201012	0.0261571
NP_660120.2	158631240	Nek9	serine/threonine-protein kinase Nek9 [Mus musculus]	0.00602353	0.00931797	0.00264769	0.00989296	0.00872028	0.00630957	0.0101745	0.00723144	0.0114374	0.00378272	0.00575647	0.00824607	0.0136347	0.00678702	0.0166045	0.00996965	0.00295841	0.00727224
NP_666338.2	214010153	Apeh	acylamino-acid-releasing enzyme [Mus musculus]	0.0638451	0.0715531	0.0830164	0.0563111	0.0704789	0.093973	0.0774903	0.06028	0.0569839	0.114326	0.0913266	0.0815451	0.0928235	0.111912	0.106222	0.0746113	0.0941183	0.106976
NP_758492.2	283806543	Nup133	nuclear pore complex protein Nup133 [Mus musculus]	0.00353715	0.00189285	0.00256119	0.00295872	0.00593289	0.00484236	0.0017943	0.00535082	0.00360828	0.00418763	0.00939316	0.00742521	0.00212694	0.00828972	0.00666017	0.00391842	0.00214819	0.0023723
NP_766333.1	27370092	Tufm	elongation factor Tu, mitochondrial isoform 1 [Mus musculus]	0.146269	0.111798	0.105379	0.0855412	0.117054	0.106083	0.060209	0.0732529	0.0757578	0.132195	0.0995919	0.135301	0.0841318	0.106697	0.0969053	0.0748312	0.102118	0.0940944
NP_780698.2	51243034	Osbpl8	oxysterol-binding protein-related protein 8 isoform a [Mus musculus]	0.00261465	0.00197301	0.00278929	0.00179714	0.00281211	0.00117295	0.00242782	0.00366988	0.00211483	0.00661137	0.00527019	0.00608443	0.0035824	0.00825451	0.00740739	0.00416512	0.00662913	0.0058339
NP_808288.2	238624151	Rin3	ras and Rab interactor 3 isoform 1 [Mus musculus]	0.00494796	0.00490426	0.00387639	0.00495747	0.00212491	0.00471497	0.00461678	0.00340178	0.00349815	0.00930213	0.00806962	0.00760674	0.00389183	0.00934588	0.00231529	0.00723456	0.00573952	0.00592418
NP_963894.1	46399202	Myo5b	unconventional myosin-Vb [Mus musculus]	0.00175129	0.00165656	0.00279275	0.00285877	0.00260626	0.00148943	0.000448999	0.00198046	0.00283775	0.00178137	0.00144923	0.0011025	0.00179373	0.00324176	0.00336646	0.00485288	0.00470236	0.00424745
XP_006499979.1	568917846	Ccdc141	PREDICTED: coiled-coil domain-containing protein 141 isoform X2 [Mus musculus]	0.00199823	0.00187824	0.000456265	0	0.001874	0.000909219	0.00259014	0.00246292	0.00207662	0.00843422	0.00631955	0.00627233	0.00354555	0.00769396	0.00845331	0.00154761	0.00196331	0.00196245
XP_006506244.1	568941985	Dysf	PREDICTED: dysferlin isoform X18 [Mus musculus]	0.000568185	0.000608826	0.000460046	0.00106108	0.000665544	0.00155393	0.000997533	0.00112645	0.0008426	0.00053414	0.00032834	0.000453002	0.00435771	0.00114129	0.00171166	0.0012548	0.00102559	0.000816781
XP_006506437.2	755517050	Hnrnpa2b1	PREDICTED: heterogeneous nuclear ribonucleoproteins A2/B1 isoform X1 [Mus musculus]	1.60689	1.64073	1.28838	1.21865	1.28567	1.23722	1.51726	1.3153	1.24822	1.94053	1.96686	2.22371	1.3953	1.84919	1.66077	1.07951	1.48273	1.34466
XP_006508264.1	568951395	Arhgap17	PREDICTED: rho GTPase-activating protein 17 isoform X1 [Mus musculus]	0.0120175	0.00989031	0.0136536	0.0130932	0.0117614	0.0157747	0.01468	0.0120428	0.016173	0.0137644	0.0251558	0.0243263	0.0171474	0.0304567	0.0317401	0.0192452	0.026614	0.0213219
XP_006515707.1	568979190	Daam1	PREDICTED: disheveled-associated activator of morphogenesis 1 isoform X2 [Mus musculus]	0.00905735	0.00821918	0.00682335	0.00760894	0.0101116	0.0091941	0.00355852	0.0100691	0.0111851	0.0037529	0.00522495	0.00662982	0.00620083	0.0138086	0.00820841	0.0110435	0.0118673	0.00571416
XP_006518651.1	568986788	Itih3	PREDICTED: inter-alpha-trypsin inhibitor heavy chain H3 isoform X4 [Mus musculus]	0.00971208	0.00881497	0.0131984	0.0157436	0.0146151	0.0121643	0.01532	0.0105489	0.00793867	0.00468658	0.00599782	0.00887028	0.0456538	0.0399113	0.0432938	0.0136683	0.0178222	0.0189474
XP_006521368.1	568993141	Puf60	PREDICTED: poly(U)-binding-splicing factor PUF60 isoform X4 [Mus musculus]	0.0388741	0.0401961	0.043484	0.0302422	0.032109	0.0430015	0.0239682	0.0311838	0.0445728	0.110969	0.0795705	0.0974423	0.0694739	0.0473874	0.0521431	0.0642462	0.0380864	0.0474179
XP_006532199.1	568971474	Ddx5	PREDICTED: probable ATP-dependent RNA helicase DDX5 isoform X1 [Mus musculus]	0.131672	0.109263	0.118568	0.160128	0.166885	0.152975	0.13332	0.126422	0.13494	0.108286	0.103901	0.107628	0.139564	0.188929	0.178976	0.135474	0.13322	0.122537
XP_011247556.1	755539663	Unc13d	PREDICTED: protein unc-13 homolog D isoform X2 [Mus musculus]	0.00593626	0.00266102	0.00295536	0.0029135	0.00327894	0.00415255	0.0038172	0.00412257	0.00413995	0.00367683	0.00571417	0.00327868	0.00242744	0.00831459	0.00717002	0.00783699	0.00725368	0.00877436
XP_011248858.1	755519547	Ppp6r1	PREDICTED: serine/threonine-protein phosphatase 6 regulatory subunit 1 isoform X1 [Mus musculus]	0.00913388	0.00974039	0.00935612	0.00807952	0.00957649	0.00762413	0.0175337	0.0115603	0.0113751	0.0304174	0.0243814	0.0235073	0.0225268	0.0194251	0.0252302	0.0170755	0.0140033	0.0180227
XP_017168047.1	1039782133	Dpep1	PREDICTED: dipeptidase 1 isoform X1 [Mus musculus]	0.450066	0.456534	0.406915	0.375534	0.37683	0.418561	0.491966	0.44657	0.530648	0.37597	0.405017	0.375984	0.370919	0.388263	0.414514	0.354364	0.42086	0.455998
XP_017169829.1	1039736073	Prkar1a	PREDICTED: cAMP-dependent protein kinase type I-alpha regulatory subunit isoform X2 [Mus musculus]	0.132848	0.106748	0.113205	0.0820145	0.0906548	0.13521	0.0998334	0.0813372	0.112002	0.128604	0.183179	0.177782	0.179285	0.15003	0.144098	0.168665	0.146184	0.102616
XP_017173105.1	1039760256	Tnks1bp1	PREDICTED: 182 kDa tankyrase-1-binding protein isoform X2 [Mus musculus]	0.0748679	0.0743245	0.0746686	0.0757239	0.0633824	0.0646097	0.0524974	0.0685524	0.065625	0.0695665	0.0817231	0.0825828	0.062152	0.0836895	0.085664	0.0658939	0.0808303	0.0716315
NP_001005509.1	54020676	Eif2a	eukaryotic translation initiation factor 2A [Mus musculus]	0.0198724	0.0206941	0.0242397	0.0128958	0.0186024	0.018204	0.00404405	0.0236845	0.0264016	0.0366675	0.0328214	0.0368182	0.0190927	0.0364957	0.0337352	0.0259788	0.0196268	0.0172453
NP_001013389.2	133930784	Dtx3l	E3 ubiquitin-protein ligase DTX3L [Mus musculus]	0.00236065	0.00128683	0.00210295	0.0141075	0.00710433	0.00761676	0.00591063	0.00904241	0.0104092	0.00257874	0.00644034	0.00925059	0.0246916	0.0341167	0.0306547	0.00953634	0.0166914	0.0175807
NP_001028380.1	85701616	Myzap	myocardial zonula adherens protein precursor [Mus musculus]	0.0598061	0.0884451	0.0766826	0.0639964	0.0844377	0.070036	0.0556695	0.0594035	0.0888677	0.0724909	0.0715282	0.069613	0.0676475	0.0587281	0.0814662	0.0547482	0.0590305	0.0662838
NP_001034251.1	85662406	Clip2	CAP-Gly domain-containing linker protein 2 isoform b [Mus musculus]	0.00221504	0.00226094	0.00284489	0.00212723	0.00203752	0.000181345	0.00163967	0.00146582	0.00111003	0.00242923	0.00589451	0.00770148	0.00434403	0.00573482	0.00582586	0.00580608	0.00325384	0.00306287
NP_001136422.1	219276601	Nars	asparagine--tRNA ligase, cytoplasmic isoform 1 [Mus musculus]	0.0556621	0.0476386	0.0540905	0.0872126	0.0757465	0.0460337	0.0755691	0.0820049	0.0846381	0.0835201	0.0668674	0.0861789	0.0976353	0.139768	0.121422	0.0779533	0.0708477	0.0912544
NP_001278163.1	601983272	Cux1	protein CASP isoform d [Mus musculus]	0.000996482	0.00132616	0.00176597	0.00130332	0.00161751	0.000599183	0.000840725	0.000953954	0.000992314	0.00692881	0.00669642	0.0233977	0.00134532	0.00353579	0.00244139	0.00185467	0.00198656	0.0018985
NP_001342194.1	1242013574	Ssb	lupus La protein homolog isoform b [Mus musculus]	0.0438216	0.0559405	0.0701116	0.0768354	0.0681754	0.0850155	0.0304093	0.0936673	0.075721	0.084283	0.0697796	0.0710328	0.0873906	0.0992248	0.115949	0.115499	0.108993	0.103823
NP_001344903.1	1276317839	U2surp	U2 snRNP-associated SURP motif-containing protein isoform 3 [Mus musculus]	0.00799537	0.00594396	0.00429774	0.00538452	0.00694595	0.0059952	0.00164733	0.00376683	0.00388536	0.0117112	0.0151151	0.00809904	0.00278137	0.00725843	0.0114267	0.00576473	0.00754674	0.00720782
NP_032043.3	62990166	Smc2	structural maintenance of chromosomes protein 2 [Mus musculus]	0.000440147	0	0	0	0	0	0	0	0	0.00877117	0.00565694	0.0105179	0.000931133	0.00202697	0	0.00156105	0.00287	0.00120505
NP_032357.2	110626104	Ifit1	interferon-induced protein with tetratricopeptide repeats 1 [Mus musculus]	0.00138656	0	0	0.0168037	0.0152368	0.014299	0.00467725	0.00610468	0.00345483	0.00645989	0.00318934	0.00478241	0.307248	0.26711	0.366402	0.0640944	0.0697707	0.0507861
NP_032564.1	6678768	Marcks	myristoylated alanine-rich C-kinase substrate [Mus musculus]	0.719995	1.00261	1.08601	0.990775	1.0599	0.862158	0.829261	0.883632	0.909437	0.499788	0.554331	0.597138	0.454244	0.493219	0.474072	1.10289	1.08638	0.986146
NP_033010.2	226054321	Ptprm	receptor-type tyrosine-protein phosphatase mu precursor [Mus musculus]	0.00689381	0.00760044	0.0063417	0.00344113	0.00292893	0.00320395	0.00844514	0.00484274	0.00391785	0.0127111	0.0127795	0.0093809	0.00584505	0.0102964	0.0135053	0.00543316	0.00585972	0.00471655
NP_033572.2	145207948	Trim25	E3 ubiquitin/ISG15 ligase TRIM25 [Mus musculus]	0.0130017	0.0126422	0.0151445	0.0201642	0.0167644	0.0203808	0.00510133	0.0138847	0.0194685	0.0238341	0.0141783	0.0258038	0.0219415	0.0406464	0.0357144	0.0349811	0.0274063	0.0301287
NP_034275.1	6753762	Ephx1	epoxide hydrolase 1 isoform 1 precursor [Mus musculus]	0.091253	0.0906989	0.0775377	0.07924	0.0775294	0.0795135	0.0839803	0.0893285	0.0856372	0.0439282	0.0308855	0.0249394	0.0590369	0.0475965	0.0298088	0.0570108	0.0865823	0.0677242
NP_034403.1	33859560	Gdi1	rab GDP dissociation inhibitor alpha [Mus musculus]	0.212975	0.206435	0.243699	0.19125	0.202417	0.214039	0.199497	0.23484	0.233203	0.189406	0.270832	0.297613	0.21792	0.289954	0.324811	0.278015	0.256983	0.231713
NP_035508.2	160333357	Sin3a	paired amphipathic helix protein Sin3a isoform 1 [Mus musculus]	0.00561724	0.00160452	0.00202812	0.00124827	0.00171962	0.0012807	0	0.000937252	0	0.00513533	0.00327961	0.00529329	0.00242698	0.00464477	0.000916153	0.00172536	0.00159023	0.00274094
NP_035509.4	257153344	Sipa1	signal-induced proliferation-associated protein 1 [Mus musculus]	0.00543174	0.00497312	0.00459478	0.00629229	0.00627765	0.00458189	0.000843616	0.00224153	0.00320963	0.00619901	0.00290969	0.00606426	0.0047077	0.00303885	0.00300892	0.00425138	0.00444631	0.0037445
NP_035633.1	6755688	Stxbp2	syntaxin-binding protein 2 isoform 2 [Mus musculus]	0.0270383	0.0230045	0.0312859	0.0346459	0.0268064	0.0296223	0.0478048	0.0346731	0.0333039	0.0274842	0.0189999	0.0273993	0.0306599	0.0435074	0.0386992	0.0425572	0.0337846	0.0411235
NP_035634.1	6755690	Stxbp3	syntaxin-binding protein 3 [Mus musculus]	0.00921495	0.0174258	0.0132597	0.00807488	0.016039	0.019707	0.0196801	0.0188581	0.0152349	0.0172782	0.0119523	0.0148077	0.0176897	0.0270191	0.0174488	0.0230317	0.02031	0.0220476
NP_035824.1	6755963	Vdac1	voltage-dependent anion-selective channel protein 1 [Mus musculus]	0.553593	0.56424	0.595619	0.50927	0.583007	0.532982	0.600827	0.629072	0.515241	0.727891	0.559697	0.741247	0.393401	0.526913	0.572439	0.648935	0.727266	0.54615
NP_035941.2	31981400	Farsb	phenylalanine--tRNA ligase beta subunit [Mus musculus]	0.0315685	0.0318526	0.0348865	0.0343099	0.0324328	0.0225094	0.0231104	0.0227233	0.0248262	0.0253402	0.0315357	0.0301966	0.027225	0.0419713	0.0390595	0.044253	0.0440203	0.0401141
NP_035981.1	6754900	Nt5e	5'-nucleotidase preproprotein [Mus musculus]	0.0463489	0.0243426	0.0450038	0.0504622	0.0549931	0.0616281	0.0761812	0.0391173	0.0648036	0.100001	0.096947	0.0917628	0.063239	0.0907012	0.0861816	0.0458992	0.0267626	0.0442644
NP_036005.1	6755210	Psmd13	26S proteasome non-ATPase regulatory subunit 13 [Mus musculus]	0.0904137	0.0740974	0.0836392	0.0730382	0.0683351	0.0787512	0.0547538	0.0529625	0.0535164	0.259715	0.190662	0.154393	0.104728	0.152988	0.0710276	0.139062	0.144805	0.116971
NP_038495.2	85861182	Aldh1a1	retinal dehydrogenase 1 [Mus musculus]	2.84641	2.70522	3.17901	2.47863	2.93899	2.56531	2.52431	2.74507	2.6418	1.94272	1.8663	2.05453	3.40602	2.56304	2.68537	2.93641	2.98687	2.71304
NP_038556.1	7305085	Gfpt1	glutamine--fructose-6-phosphate aminotransferase [isomerizing] 1 [Mus musculus]	0.00804115	0.00467058	0.00852257	0.00272628	0.0138545	0.0158406	0.0130527	0.0120237	0.00439475	0.00907304	0.0216291	0.0229197	0.0274869	0.0191275	0.0239396	0.00655207	0.0144082	0.0232403
NP_038653.1	7305363	Pafah1b1	platelet-activating factor acetylhydrolase IB subunit alpha [Mus musculus]	0.109212	0.087654	0.0847784	0.0845142	0.0988144	0.11736	0.0825837	0.082811	0.090345	0.159264	0.152586	0.161936	0.162594	0.144779	0.142064	0.155671	0.137474	0.101491
NP_038882.1	39930335	Abcf1	ATP-binding cassette sub-family F member 1 [Mus musculus]	0.0248995	0.0220476	0.0135698	0.0201775	0.0177024	0.0213808	0.0135103	0.016057	0.0171767	0.0254541	0.0325415	0.0387794	0.0255538	0.0258769	0.0207699	0.021881	0.0235632	0.0293513
NP_038946.2	31980712	Usp25	ubiquitin carboxyl-terminal hydrolase 25 [Mus musculus]	0.000847772	0	0	0.00058177	0	0.00303003	0.00264576	0.000657784	0.00062131	0.00185948	0.0010831	0.00386706	0.00576925	0.00630769	0.0051092	0.00157607	0.000389973	0.000805057
NP_058655.3	254553321	Rps3a1	40S ribosomal protein S3a [Mus musculus]	0.359175	0.323312	0.366732	0.369237	0.351541	0.23139	0.331952	0.160428	0.219002	0.235929	0.200587	0.216947	0.365286	0.311918	0.344216	0.371462	0.343698	0.348699
NP_059066.1	8850219	Hp	haptoglobin isoform 1 preproprotein [Mus musculus]	0.223454	0.185776	0.200356	0.132994	0.227616	0.137785	0.16481	0.171187	0.149552	0.174514	0.170182	0.193446	0.355482	0.394932	0.505652	0.230208	0.270394	0.268624
NP_064347.1	9910572	Stat2	signal transducer and activator of transcription 2 [Mus musculus]	0.00257388	0.00259949	0.0025523	0.00493803	0.00675979	0.00319595	0.00262171	0.00353242	0.00370064	0.00358673	0.00388646	0.00435698	0.0132667	0.0351202	0.0291544	0.0084817	0.0129238	0.0148224
NP_080235.2	27754103	Psmc6	26S proteasome regulatory subunit 10B [Mus musculus]	0.128663	0.132321	0.0818772	0.103688	0.111115	0.0701834	0.0585112	0.0872718	0.0979523	0.158868	0.18246	0.181992	0.15978	0.167176	0.170414	0.149395	0.124101	0.103605
NP_080305.2	255003777	Glod4	glyoxalase domain-containing protein 4 [Mus musculus]	0.167757	0.156922	0.145082	0.121451	0.176285	0.175139	0.162224	0.185247	0.170721	0.228739	0.221783	0.195898	0.160235	0.22864	0.234995	0.212801	0.228768	0.159428
NP_080628.1	13385854	Ppid	peptidyl-prolyl cis-trans isomerase D isoform 1 [Mus musculus]	0.035443	0.0410117	0.0374097	0.0750477	0.0549472	0.0607564	0.0491625	0.041329	0.0390232	0.0808653	0.0448721	0.0647218	0.0507739	0.0676105	0.0594944	0.0869108	0.0589262	0.0512735
NP_080714.2	27754065	Ppa1	inorganic pyrophosphatase [Mus musculus]	0.0772355	0.0692212	0.0689007	0.0631004	0.0776847	0.0563198	0.0605903	0.0549407	0.0565323	0.1562	0.146299	0.138658	0.124135	0.182457	0.1621	0.0770505	0.0857078	0.0845306
NP_083270.1	28077029	Pck2	phosphoenolpyruvate carboxykinase [GTP], mitochondrial [Mus musculus]	0.00837114	0.00371781	0.00569621	0.0153476	0.0103146	0.0158673	0.00436879	0.0115802	0.00930667	0.00634611	0.0036308	0.00952289	0.0211122	0.0266054	0.0260944	0.014858	0.0173288	0.0189693
NP_722493.2	226958589	Polr2b	DNA-directed RNA polymerase II subunit RPB2 [Mus musculus]	0.00445464	0.00284562	0.00537915	0.00573677	0.00292783	0.00319237	0.00177472	0.00193716	0.00703124	0.00670564	0.00479506	0.00283893	0.00404063	0.00730068	0.00679083	0.00173914	0.000958881	0.00332681
NP_722502.1	24418933	Acsf2	acyl-CoA synthetase family member 2, mitochondrial precursor [Mus musculus]	0.0515563	0.0503098	0.0273517	0.0253526	0.0487564	0.0295654	0.0297074	0.04629	0.038686	0.0548806	0.0489059	0.053485	0.0332397	0.0626389	0.0535477	0.0741467	0.0693911	0.0507861
NP_766266.3	100817933	Acad9	acyl-CoA dehydrogenase family member 9, mitochondrial [Mus musculus]	0.0362775	0.0224182	0.0172774	0.0278946	0.0324437	0.0205515	0.014049	0.02595	0.0156802	0.0288806	0.0408868	0.0404806	0.0276792	0.0393942	0.0430156	0.0313604	0.0335157	0.0360344
NP_766366.2	257196228	Maob	amine oxidase [flavin-containing] B [Mus musculus]	0.130859	0.100588	0.0798186	0.112176	0.111095	0.135831	0.120607	0.129928	0.134423	0.0630489	0.0530112	0.0755366	0.0582048	0.0735042	0.0800229	0.0842997	0.0866883	0.0977541
NP_776101.3	255759902	Maoa	amine oxidase [flavin-containing] A [Mus musculus]	0.105819	0.107183	0.130462	0.146146	0.150909	0.136261	0.0892654	0.169442	0.143937	0.113151	0.10909	0.113599	0.107305	0.152664	0.140067	0.127447	0.142915	0.13834
NP_849259.2	31982370	Afap1l1	actin filament-associated protein 1-like 1 [Mus musculus]	0.0147552	0.0268471	0.016068	0.0155653	0.0267298	0.0231053	0.0174467	0.0187907	0.0191734	0.0207404	0.0201865	0.0182536	0.0237459	0.0245696	0.0220742	0.0201636	0.0224466	0.0196825
XP_006497279.1	568911813	Rab3gap2	PREDICTED: rab3 GTPase-activating protein non-catalytic subunit isoform X1 [Mus musculus]	0.00183891	0.00130414	0.00116057	0.001309	0.00206862	0.00235117	0.00100207	0.00205264	0.000920042	0.0034712	0.00541327	0.00670015	0.000739404	0.00451734	0.00200838	0.0015111	0.00219943	0.00485652
XP_006498556.1	568914650	Golga2	PREDICTED: golgin subfamily A member 2 isoform X5 [Mus musculus]	0.00856498	0.00674973	0.0123018	0.00748026	0.00941571	0.00822129	0.00681465	0.00734927	0.00689107	0.0382086	0.0335641	0.0313537	0.01345	0.0339472	0.0330033	0.0365639	0.0340946	0.0150813
XP_006509365.1	568954585	Pcm1	PREDICTED: pericentriolar material 1 protein isoform X5 [Mus musculus]	0.00023637	0.000218495	0.000374714	0.000838719	0.000817361	0.000435553	0	0.000766078	0.000466713	0.00277165	0.0030875	0.00206166	0.000673392	0.00118484	0.000880035	0.000920818	0.000718314	0.000391205
XP_006510865.1	568960725	Csk	PREDICTED: tyrosine-protein kinase CSK isoform X1 [Mus musculus]	0.0256411	0.0382598	0.018044	0.0231825	0.0237372	0.0164333	0.00649963	0.03082	0.034201	0.0288982	0.0202641	0.031712	0.0194374	0.0333024	0.041326	0.0300998	0.027702	0.0332743
XP_006511699.1	568962759	Dag1	PREDICTED: dystroglycan isoform X1 [Mus musculus]	0.0954136	0.0960487	0.100854	0.133687	0.111756	0.130874	0.0912887	0.121207	0.131132	0.123805	0.123944	0.142456	0.103358	0.121691	0.112823	0.118257	0.114689	0.108142
XP_006515691.1	568979157	Sec23a	PREDICTED: protein transport protein Sec23A isoform X1 [Mus musculus]	0.0159962	0.0177569	0.0165207	0.0234318	0.0155503	0.00774773	0.0107783	0.0205192	0.0158957	0.0282339	0.0174868	0.0198926	0.0258829	0.0320567	0.0331994	0.0295453	0.0325826	0.0311616
XP_006525220.1	569002126	Eml4	PREDICTED: echinoderm microtubule-associated protein-like 4 isoform X3 [Mus musculus]	0.00738999	0.00908869	0.00388677	0.0079726	0.00764291	0.00829836	0.00667985	0.00540643	0.0111773	0.0230931	0.0181597	0.0155914	0.0148931	0.0204803	0.0233445	0.00541737	0.00851258	0.00421438
XP_006530945.1	568956561	Dync1li2	PREDICTED: cytoplasmic dynein 1 light intermediate chain 2 isoform X3 [Mus musculus]	0.0846651	0.0524122	0.0544266	0.0452556	0.0696542	0.072807	0.0462941	0.0538328	0.0429177	0.0895685	0.0378904	0.0754357	0.0411225	0.0821929	0.0870116	0.058575	0.0586589	0.0596791
XP_006531096.1	568956867	Adgre5	PREDICTED: CD97 antigen isoform X1 [Mus musculus]	0.0453928	0.0388458	0.0300454	0.0241841	0.029904	0.0288979	0.0319419	0.0303177	0.0198352	0.0541265	0.0626947	0.0699686	0.080567	0.0513466	0.0622375	0.0318234	0.0476688	0.0403618
XP_006531526.1	568957765	Fam65a	PREDICTED: protein FAM65A isoform X5 [Mus musculus]	0.011374	0.0109898	0.0106599	0.00777693	0.00569773	0.00501502	0.0055429	0.00912199	0.00308704	0.00893493	0.0153481	0.00612955	0.0034737	0.00460119	0.00749882	0.00595057	0.00559023	0.0118118
XP_006538588.2	755509256	Eno1	PREDICTED: alpha-enolase isoform X1 [Mus musculus]	1.18048	1.01753	1.0376	1.1818	1.08352	1.10408	1.11565	1.08478	1.14738	1.24769	1.26778	1.22655	1.17188	1.49951	1.50339	1.20986	1.07577	1.03976
XP_006540792.1	568947541	Cyfip1	PREDICTED: cytoplasmic FMR1-interacting protein 1 isoform X1 [Mus musculus]	0.0351021	0.032004	0.0275667	0.0312269	0.0237854	0.0190487	0.0332729	0.0232566	0.0267817	0.0230295	0.0227675	0.0168552	0.0245178	0.0396869	0.0417752	0.0460262	0.0492061	0.0320816
XP_017171455.1	1039759263	Rbm39	PREDICTED: RNA-binding protein 39 isoform X2 [Mus musculus]	0.0321169	0.0374198	0.0421198	0.0456148	0.0487411	0.0416918	0.0350339	0.0351692	0.0488617	0.0751918	0.0572596	0.0653826	0.0423602	0.062388	0.0579006	0.0596048	0.0429685	0.0537781
XP_017174758.1	1039761998	Ogfr	PREDICTED: opioid growth factor receptor isoform X1 [Mus musculus]	0.00483399	0.00615199	0.00187147	0.0059971	0.00588061	0.00508619	0.00147534	0.00291953	0.00222231	0.00629262	0.0107279	0.0145211	0.0131904	0.0173482	0.0198195	0.0061965	0.00887427	0.0081142
NP_001028509.2	158517895	Ttc38	tetratricopeptide repeat protein 38 [Mus musculus]	0.0312657	0.0223999	0.0333692	0.0392545	0.0440575	0.050405	0.0265936	0.0380383	0.0425418	0.0298978	0.0280469	0.0435433	0.0359376	0.0332385	0.0311108	0.0361581	0.0362787	0.0353338
NP_001070661.1	116089351	Abi1	abl interactor 1 isoform 5 [Mus musculus]	0.0411797	0.0347071	0.0348149	0.0189777	0.0243169	0.0351075	0.0191593	0.041573	0.0267347	0.0618016	0.0532763	0.0799156	0.0817305	0.100862	0.0927303	0.0714645	0.0535758	0.0586697
NP_001074778.1	124486789	Pik3r4	phosphoinositide 3-kinase regulatory subunit 4 [Mus musculus]	0.00395488	0.000931406	0.00156355	0.00135315	0.00270755	0.000843944	0.00115959	0.00159032	0.00370779	0.00321668	0.00343111	0.00379859	0.00516523	0.0070839	0.00437293	0.0029663	0.00312984	0.00382882
NP_001106659.1	163954941	Fxr1	fragile X mental retardation syndrome-related protein 1 isoform 1 [Mus musculus]	0.0248614	0.0316134	0.0165595	0.0248138	0.0262464	0.022541	0.0124625	0.0160171	0.0127913	0.0329056	0.0355947	0.0301355	0.0325188	0.0270367	0.0285273	0.0469492	0.049331	0.0277197
NP_001153490.1	229608946	Tor1aip1	torsin-1A-interacting protein 1 isoform 1 [Mus musculus]	0.0503594	0.0372099	0.0363619	0.0277573	0.0329206	0.0267607	0.0347376	0.0395328	0.0258397	0.0525854	0.047353	0.0519165	0.119031	0.0972749	0.109173	0.0566329	0.0745232	0.0652791
NP_001157048.1	254675290	Parp10	poly [ADP-ribose] polymerase 10 [Mus musculus]	0	0	0	0	0	0	0	0	0	0.0010947	0.00327162	0.00328399	0.00508295	0.0067813	0.00872374	0.000689696	0.00130519	0
NP_001165569.1	285402377	Strn3	striatin-3 isoform 2 [Mus musculus]	0.0419427	0.0401131	0.0391618	0.0218808	0.0279221	0.0374216	0.0212681	0.0254209	0.017671	0.053881	0.0489564	0.05771	0.0244737	0.0614549	0.0703504	0.0405919	0.0461585	0.0330016
NP_001239405.1	357197158	Prmt1	protein arginine N-methyltransferase 1 isoform 2 [Mus musculus]	0.038979	0.04276	0.0427747	0.0383649	0.0461094	0.0392451	0.0291196	0.0414737	0.0306497	0.0992582	0.133335	0.109836	0.0882945	0.0878908	0.0877709	0.0666621	0.04548	0.0494601
NP_001272802.1	552953687	Trim3	tripartite motif-containing protein 3 isoform b [Mus musculus]	0.00492888	0.00512914	0.00771966	0.00486301	0.00437709	0.00267354	0.00379558	0.00403678	0.00439721	0.00941591	0.0126176	0.00861895	0.0110527	0.0101076	0.0100738	0.0160364	0.0118246	0.0112178
NP_001277293.1	594150372	Aifm1	apoptosis-inducing factor 1, mitochondrial isoform 2 [Mus musculus]	0.0491768	0.0554742	0.0732427	0.0428615	0.0596811	0.041576	0.0534811	0.067709	0.0620309	0.0720547	0.0718775	0.0841009	0.0401699	0.0849989	0.0885599	0.0739841	0.0704223	0.0432519
NP_001277477.1	594542459	Fubp3	far upstream element-binding protein 3 isoform b [Mus musculus]	0.0136517	0.0216547	0.0225829	0.0110634	0.0240566	0.0201435	0.00654821	0.0203526	0.0286452	0.0355692	0.0471804	0.0353479	0.0216625	0.0216859	0.0277908	0.0212848	0.0284738	0.0238641
NP_001277478.1	594542525	Tek	angiopoietin-1 receptor isoform 2 precursor [Mus musculus]	0.00540551	0.00731744	0.00408941	0.00656044	0.00592917	0.00628304	0.00460317	0.00650177	0.0100451	0.00894173	0.00954761	0.0107219	0.0068767	0.0105651	0.0104124	0.00883417	0.00659434	0.00666552
NP_001277745.1	595763507	Ablim1	actin-binding LIM protein 1 isoform 6 [Mus musculus]	0.0295752	0.0378374	0.0309622	0.0208494	0.0403737	0.0305572	0.019426	0.0408536	0.0302614	0.0317854	0.0280932	0.0335644	0.0204139	0.027895	0.0229181	0.0259695	0.0194322	0.0258577
NP_001278071.1	599045633	Rabep1	rab GTPase-binding effector protein 1 isoform 3 [Mus musculus]	0.00135292	0.000588706	0.00102062	0.00154603	0.00199462	0.00190687	0.00215671	0.000717212	0.000921922	0.00677206	0.00830866	0.00532833	0.00723133	0.00239776	0.0025237	0.00218748	0.00390463	0.00434651
NP_001289899.1	731184185	Ap2m1	AP-2 complex subunit mu isoform 2 [Mus musculus]	0.0904757	0.0763414	0.100266	0.0989085	0.122862	0.11878	0.115317	0.12007	0.11343	0.0518181	0.0646075	0.0388723	0.0822636	0.0939209	0.0652633	0.114223	0.131952	0.138505
NP_001318039.1	1062593995	Alcam	CD166 antigen isoform 2 precursor [Mus musculus]	0.162826	0.156135	0.150116	0.165242	0.164625	0.161122	0.137167	0.166565	0.142948	0.183899	0.19665	0.175139	0.0781101	0.151945	0.157697	0.10785	0.12699	0.122991
NP_031425.2	150378458	Adam10	disintegrin and metalloproteinase domain-containing protein 10 preproprotein [Mus musculus]	0.0256053	0.0239941	0.031538	0.0269458	0.03121	0.0389103	0.00713769	0.0330235	0.0311789	0.0340192	0.0349235	0.04103	0.0176978	0.0480895	0.0526425	0.0371462	0.0430271	0.0382287
NP_031435.1	6724311	Adh1	alcohol dehydrogenase 1 [Mus musculus]	0.8915	0.701955	0.913074	0.786758	1.06342	0.930233	0.632426	0.900913	0.660521	0.719407	0.618194	0.71078	0.424576	0.581251	0.528933	0.656477	0.368338	0.595788
NP_031849.1	6681123	Cyp4b1	cytochrome P450 4B1 [Mus musculus]	0.200634	0.186618	0.178653	0.226542	0.179724	0.207771	0.218903	0.231305	0.257846	0.0674532	0.0681467	0.0605206	0.124526	0.109309	0.112456	0.164081	0.153837	0.167484
NP_032414.1	45476573	Eif3e	eukaryotic translation initiation factor 3 subunit E [Mus musculus]	0.0471978	0.061498	0.0394015	0.0320933	0.0540941	0.0444081	0.0433673	0.0764941	0.0657211	0.0601793	0.0460105	0.0590609	0.0568396	0.076834	0.0798792	0.0630831	0.0809315	0.060201
NP_032982.2	116517303	Ptbp1	polypyrimidine tract-binding protein 1 isoform 2 [Mus musculus]	0.39184	0.425378	0.379064	0.343162	0.345482	0.339894	0.39333	0.366885	0.363873	0.597058	0.627431	0.673465	0.61707	0.711604	0.710139	0.550564	0.56837	0.577607
NP_033942.1	33859520	Casp8	caspase-8 isoform 1 precursor [Mus musculus]	0.00768254	0.00766954	0.00605059	0.0118822	0.00649969	0.013366	0.0133599	0.00896138	0.0099448	0.00927582	0.00959096	0.0128531	0.0340996	0.0303819	0.0424136	0.0101954	0.0135191	0.0127405
NP_034829.1	6754524	Ldha	L-lactate dehydrogenase A chain isoform 1 [Mus musculus]	1.11339	1.16501	1.03187	0.913838	1.19467	1.19533	1.11222	0.839355	0.818081	1.16603	1.07531	0.884241	1.53425	1.31653	1.33639	1.43062	1.28724	1.21977
NP_034852.3	1245684410	Lmnb2	lamin-B2 isoform 1 [Mus musculus]	0.0309033	0.0398225	0.0303641	0.0193405	0.0112452	0.0173876	0.0351917	0.0201589	0.0246709	0.0633559	0.0566893	0.0687319	0.0305835	0.0431289	0.0514021	0.0244967	0.0368211	0.0255756
NP_034954.2	226823250	Mpo	myeloperoxidase precursor [Mus musculus]	0.00323529	0.00848362	0.00822479	0.0179896	0.0169796	0.0224062	0.0144092	0.0119737	0.0115506	0.00296742	0.00305888	0.00333627	0.0488014	0.058519	0.0455831	0.00878059	0.00840677	0.00398571
NP_035233.1	6755082	Prkcd	protein kinase C delta type isoform 2 [Mus musculus]	0.00750539	0.00627652	0.0034118	0.00912465	0.00666528	0.0112776	0.00734754	0.0103988	0.005246	0.00997603	0.0137657	0.0141317	0.0147127	0.0249372	0.0216574	0.0163662	0.0163514	0.00942229
NP_035636.1	46849708	Sucla2	succinate--CoA ligase [ADP-forming] subunit beta, mitochondrial precursor [Mus musculus]	0.10569	0.0799259	0.0679715	0.108755	0.0961346	0.10499	0.086958	0.0741645	0.0777644	0.112442	0.130362	0.15291	0.0883293	0.0820213	0.112233	0.108897	0.13795	0.117086
NP_058028.2	172072613	Ctps	CTP synthase 1 [Mus musculus]	0.0147309	0.016151	0.0181481	0.0129937	0.0140308	0.0207253	0.00922748	0.0158714	0.019674	0.0303297	0.0393339	0.0309105	0.0398825	0.0493219	0.0416292	0.0286084	0.0443049	0.0460308
NP_058539.2	83649709	Atxn10	ataxin-10 [Mus musculus]	0.0302166	0.0354542	0.0281845	0.0186151	0.0205123	0.0188856	0.0224128	0.00807564	0.0159121	0.0356349	0.045091	0.0529674	0.0247449	0.041212	0.0421696	0.0278279	0.029611	0.0234394
NP_062650.1	9790167	Plcd1	1-phosphatidylinositol 4,5-bisphosphate phosphodiesterase delta-1 isoform 2 [Mus musculus]	0.0130144	0.0177049	0.0195166	0.0207909	0.022626	0.0193465	0.020912	0.0139073	0.0203216	0.0166475	0.0216796	0.0172422	0.0217568	0.0146326	0.0179352	0.0177895	0.0198007	0.0193142
NP_062701.2	71043944	Snx1	sorting nexin-1 [Mus musculus]	0.127094	0.111263	0.0911666	0.114425	0.117199	0.088214	0.0537847	0.0859054	0.104701	0.109915	0.164675	0.178653	0.143303	0.174589	0.168608	0.0813759	0.0938811	0.0975284
NP_065644.2	31981106	Mogs	mannosyl-oligosaccharide glucosidase [Mus musculus]	0.0109026	0.010038	0.0134329	0.0105622	0.01379	0.0107458	0.0132096	0.0154454	0.0129047	0.00645441	0.00674418	0.00956588	0.0241469	0.0196031	0.0225254	0.016583	0.0163878	0.019659
NP_067248.1	10946574	Ckb	creatine kinase B-type [Mus musculus]	0.454596	0.475214	0.492296	0.539149	0.516287	0.553533	0.565681	0.586118	0.502471	0.527871	0.508418	0.505391	0.488988	0.57357	0.598433	0.564889	0.569319	0.541934
NP_071305.2	172073169	Ube4b	ubiquitin conjugation factor E4 B [Mus musculus]	0.000746676	0.00123482	0.000756793	0.00142245	0.00104502	0.00275966	0.000899601	0.000914204	0.00191142	0.00472911	0.00204783	0.00164046	0.000892657	0.00162227	0.00315919	0.00281608	0.00337561	0.00159397
XP_017176041.1	1039728877	Tor1aip2	PREDICTED: torsin-1A-interacting protein 2 isoform X1 [Mus musculus]	0.00546393	0.00523341	0.00219726	0.00900209	0.0140827	0.00705855	0.00301324	0.00688748	0.00757742	0.0168334	0.0101987	0.0083724	0.0117174	0.0233638	0.0486964	0.010569	0.0181064	0.0133577
NP_075633.2	255958247	Nono	non-POU domain-containing octamer-binding protein [Mus musculus]	0.0994145	0.13584	0.182229	0.166379	0.195288	0.175234	0.159683	0.162747	0.153154	0.216445	0.258459	0.229463	0.231695	0.207645	0.213999	0.195503	0.193848	0.174584
NP_077174.1	30794450	Rpl4	60S ribosomal protein L4 [Mus musculus]	0.290006	0.241875	0.184701	0.358292	0.165603	0.392682	0.289083	0.342121	0.359459	0.12781	0.150469	0.181835	0.383782	0.404329	0.383959	0.451636	0.400222	0.446327
NP_079683.2	46593021	Uqcrc1	cytochrome b-c1 complex subunit 1, mitochondrial precursor [Mus musculus]	0.211461	0.201017	0.161261	0.270346	0.309584	0.298076	0.241232	0.298816	0.264977	0.356788	0.202584	0.305389	0.351866	0.349177	0.290632	0.275166	0.22502	0.320581
NP_080099.1	13385294	Pcyox1	prenylcysteine oxidase isoform 1 precursor [Mus musculus]	0.0593817	0.0676512	0.08099	0.073017	0.0743968	0.0668754	0.0878519	0.0807481	0.066093	0.104112	0.0999623	0.105648	0.0564525	0.111677	0.0907511	0.08084	0.092755	0.0956947
NP_080175.1	22267442	Uqcrc2	cytochrome b-c1 complex subunit 2, mitochondrial precursor [Mus musculus]	0.215391	0.172302	0.236186	0.216146	0.168285	0.340589	0.27927	0.305741	0.215937	0.346155	0.345342	0.421048	0.372889	0.379526	0.355161	0.327898	0.309331	0.356959
NP_080377.2	32451488	Herc4	probable E3 ubiquitin-protein ligase HERC4 isoform 2 [Mus musculus]	0	0.00243657	0.00248557	0.00408942	0.00392908	0.00227452	0	0.00335692	0.00336084	0.00514651	0.00481652	0.00599739	0.00452876	0.0103464	0.0112798	0.0059738	0.00460067	0.00211495
NP_082187.1	29789209	Raver1	ribonucleoprotein PTB-binding 1 [Mus musculus]	0.00539049	0.00891068	0.00395843	0.00676182	0.00650297	0.00572842	0.00463645	0.00671984	0.00765813	0.00816085	0.017803	0.0200604	0.00936765	0.0127897	0.00899576	0.0129933	0.00723454	0.00699121
NP_082253.1	21313668	Apmap	adipocyte plasma membrane-associated protein isoform 1 [Mus musculus]	0.0732489	0.0814349	0.0601871	0.0660249	0.0550281	0.0894374	0.0731694	0.134054	0.109346	0.106043	0.132384	0.132586	0.101297	0.153954	0.148291	0.113038	0.0992915	0.122537
NP_082555.2	52138552	Naalad2	N-acetylated-alpha-linked acidic dipeptidase 2 isoform b [Mus musculus]	0.0203498	0.034436	0.0318271	0.0341535	0.032155	0.0387187	0.0357164	0.0300511	0.027127	0.0291525	0.031037	0.0252326	0.0244505	0.0257999	0.0204208	0.0205755	0.0224308	0.0305895
NP_082628.3	255522939	Pgm3	phosphoacetylglucosamine mutase isoform 1 [Mus musculus]	0.0207198	0.0140647	0.0101719	0.00796352	0.00859887	0.00920316	0.0079703	0.0121637	0.00664322	0.0342056	0.0280112	0.0293181	0.0186016	0.0346404	0.0346929	0.00981928	0.0187348	0.0145412
NP_444399.2	70778828	Trim16	tripartite motif-containing protein 16 [Mus musculus]	0.0198202	0.0193531	0.017424	0.0128136	0.0159841	0.0125789	0.0154529	0.0177136	0.0251879	0.0305095	0.00786236	0.0173873	0.0210132	0.0453869	0.0432778	0.0280276	0.0254863	0.0149863
NP_542124.1	18017596	Snx4	sorting nexin-4 [Mus musculus]	0.0171045	0.0161114	0.0125129	0.00884276	0.0125301	0.0062961	0.0177606	0.0172507	0.013907	0.0183408	0.0142459	0.0187204	0.0144633	0.0213932	0.018158	0.0128486	0.0156508	0.0179208
NP_598771.1	29789351	Nup107	nuclear pore complex protein Nup107 [Mus musculus]	0.00235355	0.00249791	0.00280115	0.00303775	0.000719905	0.00133744	0.00242762	0.00295199	0.00109728	0.00731947	0.00807972	0.0106203	0.000862572	0.00633586	0.0067491	0.0034069	0.00384058	0.00706754
NP_619613.2	154240684	Stab1	stabilin-1 precursor [Mus musculus]	0.00131744	0.000368875	0.00126641	0.00170301	0.00177383	0.000940467	0	0.00053655	0.00100752	0.00284049	0.00262163	0.00220798	0.0025431	0.00290592	0.002531	0.00157777	0.00114118	0.00121867
NP_659051.3	110347535	Hnrnpll	heterogeneous nuclear ribonucleoprotein L-like [Mus musculus]	0.0339481	0.0373954	0.0266301	0.0232881	0.0249863	0.0321996	0.0342882	0.0336023	0.018765	0.0607361	0.0664739	0.0624606	0.067177	0.0500482	0.0475828	0.0595274	0.0476878	0.0503096
NP_659115.3	124286826	Etf1	eukaryotic peptide chain release factor subunit 1 [Mus musculus]	0.0199842	0.024071	0.0176746	0.0234846	0.0317437	0.0358297	0.0317889	0.036488	0.053733	0.0569216	0.0640015	0.0705949	0.0483865	0.0793033	0.0734902	0.0222945	0.0294749	0.0475621
NP_663559.1	21704174	Spon1	spondin-1 precursor [Mus musculus]	0.0402522	0.0403206	0.0381955	0.0368075	0.0233982	0.0321722	0.0245315	0.0249909	0.0446014	0.0192187	0.0404428	0.0343633	0.036626	0.0551166	0.0400126	0.0364353	0.0392235	0.0324766
NP_666097.3	148747410	Arcn1	coatomer subunit delta [Mus musculus]	0.0521977	0.06487	0.0527783	0.053355	0.0511977	0.0595772	0.0587493	0.0565696	0.0694787	0.0997077	0.10137	0.0960994	0.103421	0.108371	0.0826565	0.058623	0.0749708	0.0619298
NP_694704.1	23346461	Ndufs2	NADH dehydrogenase [ubiquinone] iron-sulfur protein 2, mitochondrial precursor [Mus musculus]	0.0338336	0.0209544	0.0282735	0.0522477	0.0449304	0.0347011	0.0420411	0.0486754	0.0248487	0.0262697	0.0286614	0.0196941	0.0242234	0.0414783	0.0460163	0.0442235	0.0511087	0.05501
NP_694818.3	219842353	Ago2	protein argonaute-2 [Mus musculus]	0.0196345	0.0133178	0.0100864	0.0141835	0.0141358	0.0105908	0.0124311	0.0150551	0.0103269	0.0122349	0.0106883	0.0127419	0.0137877	0.0102163	0.015673	0.0263721	0.0162233	0.0219582
NP_778155.2	28416440	Gimap4	GTPase IMAP family member 4 isoform a [Mus musculus]	0.45853	0.412461	0.418233	0.355228	0.437513	0.370741	0.338316	0.405105	0.381343	0.381319	0.452488	0.491617	0.38311	0.504729	0.48431	0.277582	0.329005	0.342884
NP_778178.3	70608166	Pgm5	phosphoglucomutase-like protein 5 [Mus musculus]	0.0452808	0.0366775	0.0431504	0.055187	0.0606546	0.0483688	0.0496435	0.0704107	0.0469104	0.0266117	0.0209901	0.0246416	0.0353326	0.0357012	0.0456104	0.0282166	0.025635	0.0389935
NP_786925.2	254588102	Nup153	nuclear pore complex protein Nup153 [Mus musculus]	0.00219852	0.00225723	0.000518046	0	0.0014626	0.00291211	0	0	0.000900855	0.00838621	0.00442809	0.00739469	0.00159289	0.00412472	0.00551666	0.00169888	0.00182271	0.00191621
NP_848729.1	30519943	Samm50	sorting and assembly machinery component 50 homolog [Mus musculus]	0.010864	0.0136479	0.00390283	0.0130144	0.0120178	0.0151994	0.00651809	0.0173897	0.0215815	0.0113639	0.00484346	0.0124186	0.0142054	0.011671	0.0187296	0.0311327	0.0184311	0.0175164
NP_848769.2	260099670	Pkn2	serine/threonine-protein kinase N2 [Mus musculus]	0.00282996	0.00558526	0.00163112	0.00700778	0.0088651	0.00638243	0.00277594	0.00586284	0.00561196	0.00536289	0.00794084	0.00289545	0.0087685	0.00722652	0.00952339	0.00825126	0.005099	0.00301507
NP_940803.2	114052809	Inf2	inverted formin-2 [Mus musculus]	0.00245228	0.00228951	0.00195727	0.00254202	0.00114318	0.00215808	0.00255346	0.00446426	0.00343992	0.00473678	0.00437169	0.00364387	0.000263025	0.000837049	0.00296651	0.00317057	0.00418994	0.00551903
NP_997538.1	46560582	Egfr	epidermal growth factor receptor isoform 1 precursor [Mus musculus]	0.00532325	0.00502171	0.00820452	0.0075202	0.00951721	0.00970114	0.0090271	0.00729697	0.0063453	0.00566169	0.0070091	0.00818689	0.0136231	0.0187501	0.0179005	0.010483	0.00824846	0.00726675
XP_006499133.1	568916098	Ssrp1	PREDICTED: FACT complex subunit SSRP1 isoform X1 [Mus musculus]	0.00309223	0.0050847	0.0128238	0.0236558	0.0225822	0.0201529	0.0163878	0.0162497	0.0118159	0.0490449	0.0687801	0.0569961	0.0354277	0.0319247	0.046413	0.0220746	0.0154718	0.0301601
XP_006505461.1	568940374	Anxa4	PREDICTED: annexin A4 isoform X1 [Mus musculus]	0.555405	0.562213	0.477815	0.545425	0.504561	0.421256	0.498329	0.569086	0.54346	0.6744	0.627095	0.772484	0.731848	0.846842	0.82718	0.6892	0.668797	0.569911
XP_006509212.1	568954155	Hook3	PREDICTED: protein Hook homolog 3 isoform X2 [Mus musculus]	0.0339791	0.0340234	0.0281005	0.0303775	0.0227638	0.0276809	0.0472025	0.0421063	0.0175312	0.0289771	0.0431993	0.0384185	0.0265134	0.0315549	0.0189654	0.0332513	0.0199858	0.0235271
XP_006510159.1	568959021	Prkcsh	PREDICTED: glucosidase 2 subunit beta isoform X1 [Mus musculus]	0.156498	0.175281	0.177097	0.0668849	0.120613	0.0814675	0.142742	0.101218	0.116493	0.219663	0.168425	0.163263	0.280269	0.138458	0.17403	0.137549	0.147792	0.164648
XP_006513960.1	568968081	Metap2	PREDICTED: methionine aminopeptidase 2 isoform X1 [Mus musculus]	0.0187163	0.0344385	0.0372416	0.0438419	0.0368057	0.0284642	0.0176974	0.0387287	0.0452553	0.0521491	0.0544862	0.0561017	0.0387537	0.040215	0.0326339	0.0215558	0.0241136	0.0306412
XP_006517700.1	568984443	Tnpo1	PREDICTED: transportin-1 isoform X1 [Mus musculus]	0.0294798	0.0241257	0.0231689	0.0137425	0.0147545	0.0194185	0.0129779	0.018071	0.0205516	0.0348348	0.0290085	0.0321579	0.0125792	0.0274218	0.0361249	0.0322679	0.0356492	0.0298638
XP_006520708.1	568991780	Rad21	PREDICTED: double-strand-break repair protein rad21 homolog isoform X1 [Mus musculus]	0.0201426	0.0181954	0.0132851	0.0044199	0.016051	0.018831	0.000870163	0.00895373	0.00294768	0.0286307	0.0211704	0.0266191	0.00602468	0.0155979	0.0185803	0.0114743	0.0130696	0.00406141
XP_006530947.1	568956565	Nae1	PREDICTED: NEDD8-activating enzyme E1 regulatory subunit isoform X1 [Mus musculus]	0.020469	0.0144637	0.0186329	0.0185293	0.0108551	0.012457	0.0161458	0.0308945	0.0159436	0.0264889	0.032249	0.0381027	0.0204336	0.0310532	0.0220215	0.0191848	0.0310897	0.0211072
XP_006534968.1	568935562	Gak	PREDICTED: cyclin-G-associated kinase isoform X1 [Mus musculus]	0.00212107	0.00213062	0.00257059	0.00194035	0.00204955	0.00165799	0.00215559	0.000742162	0.00280547	0.00588552	0.00354958	0.00984587	0.00786617	0.00630923	0.00644447	0.00523261	0.0035151	0.00451265
XP_006538534.1	568930424	Rcc2	PREDICTED: protein RCC2 isoform X1 [Mus musculus]	0.0340768	0.0460612	0.0256688	0.0432841	0.0379805	0.0461221	0.032843	0.0324572	0.0234981	0.125712	0.13671	0.119284	0.0486276	0.0634928	0.057823	0.0432804	0.0318551	0.0296507
XP_011239592.1	755516496	Uba3	PREDICTED: NEDD8-activating enzyme E1 catalytic subunit isoform X1 [Mus musculus]	0.0371049	0.0451455	0.0131744	0.0141751	0.0165185	0.016738	0.0156134	0.00916436	0.0144566	0.0397454	0.0363459	0.0522588	0.0379425	0.0663824	0.0590703	0.0249117	0.0278412	0.0246728
XP_011242603.1	755544198	Serpinb6a	PREDICTED: serpin B6 isoform X1 [Mus musculus]	0.39835	0.401644	0.242535	0.286722	0.394571	0.364256	0.430564	0.361862	0.331364	0.448139	0.45131	0.413458	0.377177	0.539942	0.601146	0.38382	0.389167	0.378744
XP_011243641.1	755550293	Pabpc1	PREDICTED: polyadenylate-binding protein 1 isoform X1 [Mus musculus]	0.148508	0.118913	0.129016	0.136379	0.135992	0.156184	0.0653776	0.146905	0.113616	0.14628	0.151006	0.105566	0.127489	0.122269	0.12787	0.177445	0.192535	0.148438
XP_017170957.1	1039743458	Serpinb9	PREDICTED: serine (or cysteine) proteinase inhibitor, clade B, member 9 isoform X1 [Mus musculus]	0.221442	0.276699	0.292546	0.270726	0.267123	0.349116	0.258139	0.309027	0.304923	0.275302	0.353043	0.27394	0.379448	0.429352	0.472157	0.326411	0.318567	0.272824
NP_001074535.1	124486710	Dennd3	DENN domain-containing protein 3 precursor [Mus musculus]	0.00254265	0.00373368	0.00439164	0.00286278	0.0038313	0.00315258	0.00312011	0.00307022	0.00253085	0.00274162	0.00249727	0.00467068	0.00596395	0.00622384	0.00541839	0.000609398	0.00125681	0.000716049
NP_001074536.1	124486702	A1bg	alpha-1B-glycoprotein precursor [Mus musculus]	0.00245967	0.00442836	0.00306533	0.00380225	0.00334631	0.0183261	0	0	0	0.272869	0.329666	0.28376	0.0588723	0.117524	0.10126	0.146703	0.175771	0.199317
NP_001075448.1	126517469	Mecp2	methyl-CpG-binding protein 2 isoform 1 [Mus musculus]	0.0442221	0.0438392	0.0490517	0.0482413	0.0513027	0.0659805	0.0576757	0.0717501	0.0434612	0.0459516	0.0401966	0.0525481	0.0630977	0.0697915	0.0765935	0.0430249	0.0416796	0.0489398
NP_001139302.1	224967070	Plcb1	1-phosphatidylinositol 4,5-bisphosphate phosphodiesterase beta-1 isoform 1 [Mus musculus]	0.00329824	0.00107588	0.00291878	0.00229014	0.00190296	0.00175434	0.00347473	0.00466145	0.00330056	0.00176807	0.00138848	0.00396181	0.00217837	0.001552	0.0023593	0.00361349	0.00255037	0.00261571
NP_001185755.1	311893408	App	amyloid-beta A4 protein isoform 6 precursor [Mus musculus]	0.0295585	0.0239919	0.0306137	0.0145125	0.0209308	0.0172415	0.0174181	0.0167391	0.0148702	0.0321427	0.0324742	0.0227632	0.0235142	0.0282273	0.032618	0.0240894	0.021474	0.0229566
NP_001230766.1	345110552	C7	complement component C7 precursor [Mus musculus]	0.00566826	0.007189	0.00648256	0.00395313	0.00723011	0.00589539	0.00152894	0.00577581	0.00614546	0.0145212	0.00906554	0.00831003	0.0133747	0.0214711	0.0217848	0.0179908	0.0163071	0.0163065
NP_001276528.1	575771915	Txndc5	thioredoxin domain-containing protein 5 isoform 3 [Mus musculus]	0.346133	0.272133	0.235067	0.217266	0.221753	0.204941	0.216698	0.197846	0.22738	0.374589	0.305993	0.35531	0.303308	0.424048	0.358832	0.337391	0.32385	0.281116
NP_001277296.1	594190804	Asph	aspartyl/asparaginyl beta-hydroxylase isoform 11 precursor [Mus musculus]	0.0207899	0.0318209	0.0286244	0.0380923	0.035176	0.0259753	0.0275578	0.02367	0.0228933	0.0143395	0.0290464	0.0173316	0.0290815	0.0323252	0.0337033	0.0365793	0.0326079	0.0338088
NP_001277747.1	595763175	Grk2	beta-adrenergic receptor kinase 1 isoform 1 [Mus musculus]	0	0.00145055	0	0	0	0.00315552	0.00151274	0	0.00172161	0.000979692	0.00133756	0.00356106	0	0.00180617	0.00520519	0.00153754	0.00194227	0.00105059
NP_001297371.1	882939074	Atp6v1h	V-type proton ATPase subunit H isoform 2 [Mus musculus]	0.0408698	0.0325852	0.0426339	0.0550433	0.0587667	0.0526938	0.0274218	0.0449795	0.0643092	0.0470083	0.0394749	0.0288935	0.0525308	0.0477395	0.0538943	0.0619836	0.0663198	0.0439274
NP_031645.2	80978932	Cbl	E3 ubiquitin-protein ligase CBL [Mus musculus]	0.00127659	0.000655854	0.000643561	0.00111401	0.00364601	0.00120868	0.000858893	0.00137202	0.00137151	0.0104623	0.0080793	0.0104966	0.00218889	0.0046802	0.00448899	0.00323004	0.00281907	0.00124444
NP_031713.1	6680924	Cfl1	cofilin-1 [Mus musculus]	4.11368	4.61418	4.017	3.87727	3.96189	3.60571	4.50335	4.38881	4.06394	5.6356	5.62811	4.57726	5.33976	5.33802	4.37338	4.311	3.99146	3.75719
NP_031829.2	75677414	Cttn	src substrate cortactin isoform 1 [Mus musculus]	0.107338	0.160294	0.11218	0.123071	0.141883	0.0953122	0.0601896	0.0867302	0.112401	0.100902	0.0922588	0.113193	0.133357	0.0552464	0.112027	0.184972	0.143941	0.137884
NP_032040.1	6679793	Ppm1g	protein phosphatase 1G [Mus musculus]	0.0440815	0.0450381	0.037464	0.039153	0.0306762	0.0305466	0.0308587	0.016062	0.0307621	0.0534973	0.0807825	0.0572562	0.0425596	0.0382497	0.0430064	0.0428979	0.0286067	0.0315691
NP_032240.3	251823891	Hars	histidine--tRNA ligase, cytoplasmic [Mus musculus]	0.0250927	0.0241931	0.0293682	0.0591046	0.0572529	0.0491416	0.0352379	0.0495353	0.0473864	0.0561719	0.0551596	0.0502896	0.0593034	0.0626345	0.0494502	0.0400344	0.0454389	0.0471718
NP_032595.2	228008323	Anapc1	anaphase-promoting complex subunit 1 [Mus musculus]	0.00249448	0.000814178	0.00167694	0.000934567	0.00177368	0.00129379	0.00143274	0.00137247	0.000838391	0.0021176	0.00231946	0.00150588	0.00314967	0.00265085	0.00104286	0.00146595	0.00120218	0.00075205
NP_032857.1	6679299	Phb	prohibitin [Mus musculus]	0.195579	0.19337	0.199135	0.212617	0.182045	0.134926	0.132606	0.153193	0.195478	0.301565	0.262499	0.317226	0.25825	0.286455	0.335962	0.192653	0.222995	0.176497
NP_032950.1	22550094	Prkar2a	cAMP-dependent protein kinase type II-alpha regulatory subunit [Mus musculus]	0.125208	0.141395	0.100261	0.102484	0.114558	0.124307	0.14723	0.17167	0.176514	0.186277	0.170432	0.143608	0.162274	0.215964	0.227507	0.132403	0.155513	0.12648
NP_033255.1	6678059	Sntb2	beta-2-syntrophin [Mus musculus]	0.0390696	0.0297747	0.0375332	0.0353199	0.0352985	0.0354886	0.0261637	0.0269774	0.0293869	0.0276661	0.0200244	0.0258911	0.0277812	0.0186266	0.0263178	0.0473255	0.0446291	0.0351222
NP_033562.3	226874906	Ywhae	14-3-3 protein epsilon [Mus musculus]	1.65372	1.72524	1.66535	1.8879	1.92195	2.10022	1.35377	2.04477	1.9001	2.19073	1.96347	2.03149	1.5822	1.61501	2.12966	1.42604	1.74664	1.55093
NP_033994.1	6753374	Cdh1	cadherin-1 preproprotein [Mus musculus]	0.0447586	0.0145804	0.0323164	0.061429	0.0619299	0.0612975	0.0605636	0.0655655	0.0447301	0.0388422	0.0454319	0.0400613	0.0547767	0.0335621	0.0180757	0.0300239	0.0313981	0.0207232
NP_034022.2	254281348	Chil3	chitinase-like protein 3 precursor [Mus musculus]	0.169187	0.175357	0.155258	0.474701	0.496074	0.435743	0.314975	0.460585	0.291867	0.208116	0.207784	0.183324	0.455704	0.452945	0.477538	0.397092	0.375913	0.293466
NP_034152.2	170172520	Dbt	lipoamide acyltransferase component of branched-chain alpha-keto acid dehydrogenase complex, mitochondrial isoform 1 [Mus musculus]	0.025343	0.0347803	0.0185469	0.025528	0.0312406	0.0322543	0.0271911	0.0411161	0.023353	0.0394429	0.0406743	0.0444722	0.04653	0.0438419	0.0503509	0.0453788	0.0465222	0.0446077
NP_034454.2	160298209	Got1	aspartate aminotransferase, cytoplasmic [Mus musculus]	0.0452832	0.0647333	0.0473885	0.0599498	0.0653819	0.0514136	0.0510158	0.0472078	0.0647955	0.0566783	0.033076	0.0433973	0.0777578	0.0797478	0.0699399	0.0522471	0.060242	0.0495604
NP_034623.1	21389311	Icam1	intercellular adhesion molecule 1 precursor [Mus musculus]	0.357792	0.415659	0.270922	0.265317	0.274123	0.228694	0.281869	0.2484	0.214405	0.400567	0.339892	0.384583	0.446595	0.509043	0.47544	0.284241	0.330081	0.316004
NP_034707.5	1020159030	Itga5	integrin alpha-5 isoform 1 preproprotein [Mus musculus]	0.0067908	0.00624771	0.0057879	0.00479603	0.00221184	0.00624114	0.00795306	0.00752063	0.0049677	0.012017	0.0104314	0.0149951	0.00688505	0.0202594	0.0170297	0.00718485	0.00408841	0.00334561
NP_034845.2	133892266	Lig1	DNA ligase 1 [Mus musculus]	0	0	0.000431627	0	0	0	0	0	0	0.00997953	0.010674	0.0132262	0.00158496	0.00239116	0.00158297	0.000460122	0.000429543	0
NP_034859.2	45598390	Loxl1	lysyl oxidase homolog 1 preproprotein [Mus musculus]	0.0212212	0.0236957	0.0153059	0.021361	0.0248835	0.0337051	0.00555286	0.0309255	0.0202913	0.00386515	0.00402197	0.00880791	0.00554976	0.0074543	0.00674705	0.00770737	0.0164621	0.0151924
NP_035078.1	6754910	Nudc	nuclear migration protein nudC [Mus musculus]	0.0506312	0.0593468	0.0700177	0.0693572	0.0904492	0.0820697	0.0994278	0.0867261	0.0830157	0.137506	0.13553	0.121495	0.126344	0.0814535	0.0978174	0.119052	0.10874	0.106765
NP_035160.1	33859596	P4ha1	prolyl 4-hydroxylase subunit alpha-1 isoform 3 precursor [Mus musculus]	0.054315	0.0555157	0.0424757	0.0563724	0.0504977	0.0502008	0.0257556	0.0449361	0.0453166	0.0552928	0.0494488	0.0610832	0.0504563	0.0877785	0.065416	0.0444899	0.0511008	0.0617088
NP_035343.2	115648048	Ptprf	receptor-type tyrosine-protein phosphatase F precursor [Mus musculus]	0.00107216	0.00100048	0.00165126	0.00332935	0.00320697	0.00210059	0.000765115	0	0.00163712	0.00309764	0.00329182	0.00192244	0	0	0.00219054	0.00245881	0.00250846	0.00342586
NP_035371.4	226062635	Rangap1	ran GTPase-activating protein 1 [Mus musculus]	0.0305599	0.0273549	0.0248113	0.0287018	0.0273817	0.0309446	0.0175626	0.0203278	0.0298528	0.0355494	0.0331496	0.0431691	0.0320924	0.0273514	0.0228884	0.0214009	0.0252602	0.0189615
NP_035709.3	158749628	Tgtp1	T-cell-specific guanine nucleotide triphosphate-binding protein 1 [Mus musculus]	0.00380133	0.00136931	0.00384179	0.0611332	0.0691379	0.059813	0.0337126	0.0366368	0.0430097	0.00348611	0.0152925	0.00460141	0.115865	0.175993	0.1814	0.0509044	0.04517	0.0430717
NP_035959.2	34328209	Impdh1	inosine-5'-monophosphate dehydrogenase 1 isoform 3 [Mus musculus]	0.0387143	0.0325192	0.0345702	0.0507242	0.0462166	0.0557449	0.0342275	0.0442498	0.0471555	0.0312943	0.0435612	0.0519059	0.0530291	0.0695318	0.0600918	0.037538	0.050718	0.0514318
NP_036095.1	33563282	Psma1	proteasome subunit alpha type-1 [Mus musculus]	0.112218	0.17933	0.162506	0.128289	0.13539	0.122496	0.149586	0.104007	0.145437	0.198196	0.1991	0.210468	0.237367	0.240987	0.233422	0.130115	0.18341	0.152432
NP_038659.2	153792131	Pklr	pyruvate kinase PKLR isoform 1 [Mus musculus]	0.00530894	0.0090777	0.0099512	0.0169734	0.0156656	0.0122846	0.0121115	0.00935784	0.0175435	0.00909299	0.00256671	0.00997459	0.00406172	0.0112584	0.00758023	0.0139084	0.00642116	0.00696959
NP_062281.1	9506921	Nfkb2	nuclear factor NF-kappa-B p100 subunit isoform a [Mus musculus]	0.00246039	0.00499289	0.00229124	0.00533613	0.0020273	0.0047893	0.00241684	0.00776289	0.00290947	0.00215743	0.00430289	0.0041099	0.00942467	0.00843651	0.00858943	0.00602243	0.00347304	0.00377788
NP_067448.1	10946870	Akr1a1	alcohol dehydrogenase [NADP(+)] [Mus musculus]	0.213183	0.199452	0.198436	0.147188	0.165268	0.189953	0.221937	0.138405	0.161366	0.176353	0.164618	0.159542	0.24133	0.222522	0.223711	0.247569	0.234588	0.166074
NP_067524.2	118601009	Pnkp	bifunctional polynucleotide phosphatase/kinase isoform a [Mus musculus]	0.0118337	0.00648651	0.00324474	0.00659763	0.0056811	0.0140847	0.00445113	0.00938616	0.00527399	0.0141761	0	0.00795255	0.00441403	0.00885092	0.0131138	0.0086632	0.00341768	0.00836153
NP_075689.1	12963569	Ppp1r7	protein phosphatase 1 regulatory subunit 7 [Mus musculus]	0.0821592	0.0645648	0.0658784	0.0599731	0.0865115	0.0603121	0.0470422	0.0652637	0.0369349	0.14028	0.0925408	0.116375	0.0886955	0.161655	0.131658	0.112052	0.136995	0.0647807
NP_077183.1	18152793	Pdhb	pyruvate dehydrogenase E1 component subunit beta, mitochondrial precursor [Mus musculus]	0.161145	0.131828	0.137759	0.16304	0.163098	0.176291	0.123571	0.146698	0.113955	0.23012	0.238091	0.255806	0.160661	0.15047	0.184382	0.146514	0.14276	0.150286
NP_080218.1	21313144	Ola1	obg-like ATPase 1 isoform a [Mus musculus]	0.0844696	0.0775476	0.0662466	0.05543	0.0594361	0.051502	0.0555602	0.0636617	0.0676132	0.0821149	0.0822786	0.0713911	0.0532817	0.095127	0.0963147	0.0933083	0.098991	0.0949894
NP_080650.1	13385872	Ilf2	interleukin enhancer-binding factor 2 [Mus musculus]	0.050543	0.0651752	0.0707788	0.0591934	0.0776169	0.0650056	0.0699026	0.0588392	0.0512953	0.125876	0.123294	0.129088	0.0999948	0.128216	0.113459	0.0824057	0.0797074	0.079266
NP_082182.1	226958579	Vwa8	von Willebrand factor A domain-containing protein 8 isoform 1 precursor [Mus musculus]	0.00101668	0.000897124	0	0.00151129	0.00123059	0.00100991	0.00109933	0.00198398	0.00105273	0.001999	0.00127161	0.000840478	0.00162659	0.00122131	0.00125759	0.000794416	0.00132366	0.000937026
NP_083848.1	19072792	Erp44	endoplasmic reticulum resident protein 44 isoform 1 precursor [Mus musculus]	0.141708	0.147675	0.111028	0.1251	0.107442	0.133353	0.135336	0.124332	0.102276	0.193849	0.191838	0.169523	0.136354	0.18787	0.200713	0.161463	0.15114	0.132865
NP_084302.1	73622267	Mccc2	methylcrotonoyl-CoA carboxylase beta chain, mitochondrial [Mus musculus]	0.0147976	0.0197779	0.0150417	0.0149766	0.0107921	0.0138017	0.0038512	0.0165606	0.0149812	0.013566	0.0238911	0.0253335	0.0140867	0.0306526	0.0282149	0.0229775	0.0274237	0.0363463
NP_542121.2	134053913	Psmd5	26S proteasome non-ATPase regulatory subunit 5 isoform 1 [Mus musculus]	0.0602543	0.0553692	0.0595421	0.035713	0.0479492	0.0443913	0.0448197	0.0369551	0.0583815	0.0661006	0.0572364	0.07357	0.100136	0.0779124	0.0836757	0.083177	0.0678049	0.0688385
NP_598417.2	31559995	Crk	adapter molecule crk isoform 2 [Mus musculus]	0.121901	0.100407	0.0861944	0.132111	0.125995	0.12544	0.16832	0.172584	0.156264	0.16793	0.13809	0.113825	0.111693	0.122421	0.145995	0.134908	0.111827	0.112398
NP_598890.1	19527358	Prpf19	pre-mRNA-processing factor 19 isoform 2 [Mus musculus]	0.050574	0.0389899	0.0554003	0.0464199	0.0491217	0.0607122	0.0347691	0.0633041	0.044393	0.104498	0.157108	0.0884135	0.168201	0.0897548	0.094632	0.0966162	0.117617	0.128398
NP_659507.3	255308928	Hip1r	huntingtin-interacting protein 1-related protein [Mus musculus]	0.00773428	0.00790444	0.00683694	0.00151636	0.00550128	0.00464232	0.00208369	0.00524271	0.00286574	0.0069755	0.00967934	0.00688566	0.00753959	0.0101577	0.00805541	0.00716054	0.00668322	0.00645942
NP_663469.1	21703972	Me2	NAD-dependent malic enzyme, mitochondrial precursor [Mus musculus]	0.00732418	0.00621768	0.00160628	0.00774672	0.0132735	0.0116503	0.00575615	0.0123733	0.00984529	0.0120231	0.0111657	0.016274	0.0104695	0.0287599	0.018661	0.0147765	0.0129613	0.0128775
NP_663589.3	257796245	Dlat	dihydrolipoyllysine-residue acetyltransferase component of pyruvate dehydrogenase complex, mitochondrial [Mus musculus]	0.0377868	0.0529005	0.0533022	0.0409703	0.0458951	0.0302139	0.0299357	0.0378688	0.025619	0.0696301	0.0628736	0.0676756	0.0459853	0.0543397	0.0402292	0.0651165	0.0541452	0.0528173
NP_663590.3	227500281	Etfa	electron transfer flavoprotein subunit alpha, mitochondrial [Mus musculus]	0.345751	0.360036	0.368536	0.439159	0.40133	0.399736	0.263798	0.378067	0.408887	0.438405	0.458737	0.395358	0.408884	0.278444	0.437224	0.330314	0.344631	0.350815
NP_663600.2	167234372	Eif4b	eukaryotic translation initiation factor 4B [Mus musculus]	0.0613964	0.0713333	0.0772115	0.078604	0.0831274	0.0886983	0.0597645	0.0825134	0.0783774	0.166369	0.123386	0.143332	0.0751433	0.09367	0.0591912	0.0760175	0.0539886	0.0842344
NP_758465.2	50053703	Ppp1r9b	neurabin-2 [Mus musculus]	0.0209261	0.018813	0.0178055	0.0286152	0.0252685	0.0150937	0.00828241	0.0118793	0.0196246	0.0304284	0.0252504	0.0223653	0.0132896	0.0204561	0.0188293	0.0185173	0.0217223	0.0196167
NP_796214.2	62241019	Trappc11	trafficking protein particle complex subunit 11 [Mus musculus]	0	0.00121316	0.00097965	0.00134824	0.00174117	0.00174097	0	0.00131534	0.00227523	0.000760665	0.00229695	0.0023606	0.00285137	0.001771	0.00401836	0	0.000825305	0.00280849
NP_803155.1	54292132	Psat1	phosphoserine aminotransferase isoform 1 [Mus musculus]	0.0127347	0.0154358	0.012656	0.032313	0.0156752	0.0197331	0.00707138	0.0103199	0	0.0287688	0.0363291	0.0553109	0.0609514	0.0617146	0.0589289	0.0470622	0.0491444	0.0309186
NP_848760.1	30519997	Blmh	bleomycin hydrolase [Mus musculus]	0.0451258	0.0433997	0.0333642	0.0527253	0.0277645	0.0507693	0.0733321	0.0645154	0.033919	0.064737	0.0563632	0.089982	0.111992	0.120099	0.0734628	0.0889504	0.0968844	0.0595051
NP_848805.2	158966667	Rab3gap1	rab3 GTPase-activating protein catalytic subunit [Mus musculus]	0.00274031	0.00243479	0.000852331	0	0.000845252	0	0	0	0.00113367	0.00287929	0.00281016	0.00503586	0.00145447	0.00433622	0.00264113	0.00473162	0.00419137	0.00320644
XP_001476757.1	149273202	Gapdh-ps15	PREDICTED: glyceraldehyde-3-phosphate dehydrogenase [Mus musculus]	2.16573	2.23288	2.17899	1.90079	2.00166	1.84251	2.26321	1.68896	1.95287	3.75838	3.97589	3.29912	3.3089	4.52813	4.41215	2.69838	3.14772	2.94375
XP_006498057.1	568913593	Rabgap1	PREDICTED: rab GTPase-activating protein 1 isoform X1 [Mus musculus]	0.00352213	0.00425573	0.00468473	0.00375217	0.00461751	0.0051481	0.0029875	0.00251831	0.00648976	0.00896014	0.00775588	0.0105898	0.0111176	0.0102753	0.0138984	0.0104725	0.00580215	0.0051402
XP_006501338.1	568922364	Arhgef11	PREDICTED: rho guanine nucleotide exchange factor 11 isoform X14 [Mus musculus]	0.00198746	0.00158829	0.00232821	0.000548827	0.000644237	9.63292e-05	0.00157716	0.000910297	0.00168381	0.00113166	0.00138617	0.000809347	0	0.000522028	0.000894126	0.00108309	0.00107783	0.0015982
XP_006507584.1	568949991	Sec23ip	PREDICTED: SEC23-interacting protein isoform X2 [Mus musculus]	0.00872855	0.00962636	0.00971519	0.0170594	0.012923	0.00982285	0.0107861	0.0200866	0.0161493	0.0317656	0.0283668	0.0232085	0.012394	0.0256458	0.0350099	0.0174348	0.0275534	0.0244158
XP_006515970.1	568979727	Gphn	PREDICTED: gephyrin isoform X15 [Mus musculus]	0.0186433	0.0152058	0.00932795	0.0113096	0.00845055	0.0115794	0.00557496	0.00870713	0.0103447	0.0109047	0.0127595	0.018964	0.0143623	0.0138863	0.0177382	0.0145707	0.0101332	0.00959956
XP_006516160.1	568980117	Mpp5	PREDICTED: MAGUK p55 subfamily member 5 isoform X1 [Mus musculus]	0.0164449	0.0166054	0.0221337	0.0230409	0.0187487	0.0209695	0.00873515	0.022529	0.016098	0.019315	0.0153891	0.0175856	0.0213762	0.0206982	0.0268514	0.0125223	0.0204397	0.0196151
XP_006516610.1	568981552	Elmo1	PREDICTED: engulfment and cell motility protein 1 isoform X2 [Mus musculus]	0.0233202	0.0114887	0.0192478	0.030743	0.0311421	0.0295696	0.0157645	0.0261009	0.0197942	0.0318489	0.0298692	0.0213584	0.0333347	0.0253069	0.0256885	0.0209255	0.0296869	0.0209834
XP_006523719.1	568999008	Flot1	PREDICTED: flotillin-1 isoform X1 [Mus musculus]	0.0297373	0.0168466	0.0189102	0.0258999	0.0293658	0.0284452	0.0123743	0.0330318	0.0133906	0.0370073	0.0330234	0.0372242	0.0208596	0.0384852	0.0396591	0.0289414	0.0250815	0.0247418
XP_006530689.1	568956039	Cdh11	PREDICTED: cadherin-11 isoform X1 [Mus musculus]	0.027198	0.0290422	0.0192109	0.0138979	0.0228557	0.014231	0.0159739	0.0154071	0.0184176	0.0136048	0.0103626	0.0198972	0.00997793	0.00867926	0.00968893	0.0164313	0.0147751	0.0081805
XP_006530693.1	568956047	Cdh5	PREDICTED: cadherin-5 isoform X1 [Mus musculus]	0.162859	0.145926	0.17079	0.160027	0.131586	0.118068	0.159775	0.139904	0.129613	0.19395	0.184139	0.200455	0.111702	0.179805	0.200574	0.145023	0.150927	0.150324
XP_006535790.1	568933219	Abcf2	PREDICTED: ATP-binding cassette sub-family F member 2 isoform X1 [Mus musculus]	0.00674812	0.00853905	0.00985976	0.00993163	0.00469407	0.00515947	0.00501487	0.00670682	0.0044489	0.0116676	0.018295	0.0129507	0.00860486	0.0175674	0.0137399	0.00869619	0.0122358	0.0112963
XP_011239983.1	755522148	Il16	PREDICTED: pro-interleukin-16 isoform X4 [Mus musculus]	0.00230469	0.000811736	0.000889647	0.00164737	0	0.00142557	0.00225957	0.00161062	0.000976805	0.012427	0.0164342	0.0147639	0.00390829	0.00396692	0.00362754	0.00145876	0.00140361	0.00171842
XP_011242288.1	755542115	Trip11	PREDICTED: thyroid receptor-interacting protein 11 isoform X2 [Mus musculus]	0.00098468	0	0	0.000499783	0	0	0.000547854	0.000357769	0	0.0009271	0.00120234	0.00195901	0.0021134	0.00263809	0.00130695	0.000310971	0.000778049	0.000407223
XP_017169742.1	1039735631	Epn2	PREDICTED: epsin-2 isoform X3 [Mus musculus]	0.0188371	0.0289616	0.0368512	0.010222	0.0194625	0.0220293	0.0108835	0.0372693	0.0367714	0.046594	0.0594269	0.0566352	0.0490286	0.0442051	0.0513451	0.0132925	0.0293579	0.0335188
XP_017169920.1	1039736508	Ubtf	PREDICTED: nucleolar transcription factor 1 isoform X4 [Mus musculus]	0.0203333	0.0210652	0.0124333	0.0143135	0.0112861	0.0159844	0.00357577	0.0155777	0.0151775	0.0245553	0.0298208	0.0261116	0.00906077	0.0136412	0.0171492	0.0168819	0.0158453	0.0177578
XP_017170819.1	1039742895	Ahnak2	PREDICTED: LOW QUALITY PROTEIN: protein AHNAK2 [Mus musculus]	0.00258795	0.00276211	0.00183277	0.00320679	0.00265833	0.00230253	0.00430661	0.00388361	0.0030523	0.00300162	0.00274977	0.00321393	0.0047872	0.00878358	0.00859034	0.00355572	0.0031213	0.00290426
XP_017170880.1	1039743170	Gpld1	PREDICTED: phosphatidylinositol-glycan-specific phospholipase D isoform X1 [Mus musculus]	0.00462035	0.00724956	0.0041591	0.00542593	0.006522	0.00622198	0.00199725	0.00608133	0.00293828	0.000529734	0.00281963	0	0.00736182	0.0148008	0.00881312	0.00793874	0.00596442	0.00507187
XP_017173101.1	1039754283	Snx9	PREDICTED: sorting nexin-9 isoform X1 [Mus musculus]	0.0328131	0.0283561	0.0222362	0.0262612	0.0358388	0.0305951	0.0240547	0.0409074	0.00478625	0.0261031	0.0218795	0.0321924	0.0211632	0.038329	0.0442902	0.0383727	0.0452285	0.0470637
XP_017176145.1	1039770453	Sparcl1	PREDICTED: SPARC-like protein 1 isoform X1 [Mus musculus]	0.0337025	0.0264027	0.02376	0.0227577	0.020767	0.0242992	0.0217427	0.0293442	0.0309684	0.0272145	0.0306351	0.0221923	0.0262978	0.0436747	0.0411686	0.0224215	0.0263751	0.0306397
NP_001028465.1	84794548	Uap1l1	UDP-N-acetylhexosamine pyrophosphorylase-like protein 1 [Mus musculus]	0.044122	0.0484126	0.0419345	0.0188006	0.036436	0.0351285	0.0295617	0.0288894	0.0222149	0.0576823	0.0530533	0.0416961	0.0605921	0.0656034	0.0613915	0.0432974	0.0442891	0.0472972
NP_001033789.1	84662770	Fnbp1	formin-binding protein 1 isoform a [Mus musculus]	0.00949034	0.00752133	0.0093754	0.0181362	0.0133293	0.0199575	0.0105592	0.0251625	0.00773904	0.0352842	0.0294294	0.0247462	0.016017	0.00647759	0.0124924	0.0107615	0.0174617	0.00516951
NP_001035493.1	94536791	Flot2	flotillin-2 isoform 1 [Mus musculus]	0.0308723	0.0261414	0.0361073	0.0279981	0.0259707	0.0319469	0.01236	0.0361614	0.0240906	0.046252	0.0419683	0.0376383	0.0427774	0.0402437	0.0492177	0.0366955	0.0418646	0.0386032
NP_001074440.1	124430500	Tubb1	tubulin beta-1 chain [Mus musculus]	0.0273673	0.0248692	0.0178906	0.0115314	0.0179339	0.00709414	0.0415165	0.0316634	0.0185449	0.80269	0.85578	1.00038	0.0275587	0.0427944	0.0765023	0.225624	0.205915	0.218673
NP_001078843.1	145699135	Mcc	colorectal mutant cancer protein isoform 2 [Mus musculus]	0.00404144	0.00417637	0.00689501	0.00352206	0.00215449	0.00103667	0	0.00437434	0.00536941	0.00377833	0.00383112	0.00195896	0.00416116	0.00121268	0.00354385	0.00230193	0.00382999	0.00499836
NP_001103682.1	159032016	Gigyf2	GRB10-interacting GYF protein 2 isoform b [Mus musculus]	0.00241962	0.00116696	0.00118795	0.0015728	0.00201238	0.00175788	0.00372271	0.00349294	0.00109387	0.00667429	0.0159536	0.0073087	0.00434125	0.00465621	0.00409839	0.00361426	0.00108983	0.00170933
NP_001139596.1	225735657	Psap	prosaposin isoform F [Mus musculus]	0.2138	0.220815	0.186094	0.251096	0.214071	0.234948	0.117778	0.314877	0.141538	0.277012	0.201355	0.280787	0.266409	0.372902	0.404504	0.206096	0.181449	0.213658
NP_001139822.1	226437659	Eng	endoglin isoform 2 precursor [Mus musculus]	0.107581	0.0917561	0.0459824	0.0516899	0.0417562	0.0649635	0.0482663	0.0687529	0.0682977	0.0961475	0.0967744	0.079905	0.0555787	0.102357	0.0931635	0.0822168	0.0416258	0.0487282
NP_001181952.1	303324586	Nploc4	nuclear protein localization protein 4 homolog isoform A [Mus musculus]	0.0103818	0.0065395	0.00318716	0.00579107	0.0116556	0.00752706	0.0091891	0.00977828	0.0107693	0.0191749	0.0156418	0.0269747	0.0175247	0.0257889	0.0303104	0.0128838	0.0208746	0.0110429
NP_001186115.1	312596932	Slc44a2	choline transporter-like protein 2 isoform 1 [Mus musculus]	0.0318045	0.0241929	0.0419469	0.0299041	0.0119154	0.0221535	0.0285585	0.0309585	0.0401102	0.0613807	0.0394286	0.0461521	0.0421563	0.0330713	0.0378054	0.0282739	0.0345437	0.0271038
NP_001268951.1	530537263	Vasp	vasodilator-stimulated phosphoprotein isoform 3 [Mus musculus]	0.110146	0.142576	0.0876426	0.0725437	0.0669241	0.045343	0.0453444	0.0649061	0.0378769	0.14389	0.13658	0.164733	0.146905	0.131031	0.186993	0.0955786	0.105499	0.0858644
NP_031520.1	6996911	Ass1	argininosuccinate synthase [Mus musculus]	0.00212067	0.0110821	0.0178251	0.0241101	0.0259029	0.0234906	0.0108232	0	0.0220841	0.019655	0.0181812	0.017361	0.0796491	0.0591484	0.0852103	0.0106142	0.0168623	0.0147405
NP_031736.1	6671762	Ckm	creatine kinase M-type [Mus musculus]	0.025231	0.0227671	0.0123241	0.204951	0.213263	0.267881	0.0771479	0.098589	0.0614526	0.161753	0.11736	0.157217	0.0466945	0.0617344	0.049302	0.0690997	0.0533323	0.0640206
NP_032186.2	84871986	Gpx1	glutathione peroxidase 1 isoform 1 [Mus musculus]	0.358817	0.37686	0.463333	0.397616	0.295102	0.372342	0.384901	0.27027	0.448425	0.31086	0.258901	0.293287	0.416719	0.462298	0.440325	0.372592	0.373336	0.369246
NP_032257.3	188497724	Hdgf	hepatoma-derived growth factor isoform 1 [Mus musculus]	0.231401	0.29638	0.263978	0.19022	0.120889	0.131129	0.1707	0.127693	0.236064	0.33526	0.323753	0.245925	0.238433	0.221289	0.266963	0.190222	0.176388	0.251995
NP_032654.1	6678938	Msh2	DNA mismatch repair protein Msh2 [Mus musculus]	0	0.00106375	0.000754964	0	0	0	0	0	0	0.019016	0.0166933	0.0247666	0.000759198	0.00639902	0.00728243	0	0	0
NP_032836.1	6679261	Pdha1	pyruvate dehydrogenase E1 component subunit alpha, somatic form, mitochondrial precursor [Mus musculus]	0.0651375	0.09065	0.075536	0.121123	0.103673	0.101326	0.0403166	0.0764197	0.0772331	0.076163	0.0892645	0.050202	0.0631023	0.0842	0.0949808	0.0721102	0.0869097	0.0878768
NP_032846.2	170650724	Pepd	xaa-Pro dipeptidase [Mus musculus]	0.0184571	0.0174148	0.0112998	0.0134981	0.00819395	0.00481478	0.00769851	0.00822674	0.0101148	0.0258882	0.0159074	0.0230766	0.014799	0.0160193	0.0293026	0.0127895	0.018341	0.020626
NP_032907.1	6679389	Plxna1	plexin-A1 precursor [Mus musculus]	0.00138613	0.00206455	0.00210009	0.00297182	0.00181684	0.000618913	0.00158478	0.00161786	0.00268164	0.000651776	0.00176273	0.00185519	0.00197088	0.00049005	0.000236819	0.0031396	0.00198434	0.00351802
NP_033441.2	226958349	Tpi1	triosephosphate isomerase [Mus musculus]	0.590693	0.688305	0.5435	0.641865	0.659835	0.490258	0.64083	0.559288	0.625846	0.755382	0.802817	0.897724	0.734003	0.928954	0.91084	0.634114	0.612478	0.6758
NP_033814.2	110347471	Apaf1	apoptotic protease-activating factor 1 isoform 1 [Mus musculus]	0.00162182	0.00140945	0.000421965	0.000541431	0.000602039	0.0016973	0.000595241	0.000177396	0.00182086	0.000851007	0.00076755	0.00257945	0.00127074	0.00481731	0.0015508	0.00235876	0.0013558	0.00199207
NP_033931.4	157951596	Car2	carbonic anhydrase 2 [Mus musculus]	3.07125	2.63074	2.53994	3.05211	2.93987	3.11067	2.77667	2.49186	2.90109	3.10378	2.70348	3.01143	3.32559	2.95962	2.94987	3.13062	3.24071	3.02243
NP_034052.3	226423897	Cnn1	calponin-1 [Mus musculus]	0.161223	0.0951477	0.112612	0.189227	0.134833	0.165959	0.174623	0.123857	0.129331	0.188844	0.172656	0.198144	0.172199	0.166386	0.183753	0.237549	0.156691	0.162344
NP_034062.3	226437587	Col4a2	collagen alpha-2(IV) chain precursor [Mus musculus]	0.181998	0.17846	0.176849	0.142163	0.140341	0.140944	0.160691	0.174531	0.100069	0.132718	0.14066	0.176718	0.114743	0.145567	0.148928	0.114496	0.116209	0.113148
NP_034194.1	6753658	Dync1i2	cytoplasmic dynein 1 intermediate chain 2 isoform 5 [Mus musculus]	0.16613	0.15573	0.136385	0.141755	0.152653	0.14506	0.200704	0.181534	0.154556	0.170484	0.208769	0.195784	0.113359	0.204002	0.184886	0.153537	0.167737	0.141279
NP_034339.2	226823367	Fh1	fumarate hydratase, mitochondrial precursor [Mus musculus]	0.125599	0.146876	0.110534	0.14928	0.165929	0.0930675	0.153203	0.160992	0.151142	0.165368	0.182386	0.203826	0.176408	0.212112	0.204226	0.187698	0.12035	0.150358
NP_034474.4	160298213	Gsr	glutathione reductase, mitochondrial precursor [Mus musculus]	0.120614	0.0700221	0.110793	0.13243	0.142264	0.129849	0.13682	0.115837	0.130312	0.180119	0.165797	0.158374	0.158958	0.192301	0.182508	0.158103	0.150566	0.13756
NP_034870.1	6754578	Cd93	complement component C1q receptor precursor [Mus musculus]	0.216447	0.201237	0.13467	0.157339	0.138748	0.12536	0.196407	0.0892727	0.17304	0.2064	0.156294	0.192979	0.249836	0.224723	0.220334	0.191817	0.196094	0.14202
NP_035159.3	224994260	Rpsa	40S ribosomal protein SA [Mus musculus]	0.88306	0.811028	0.868889	0.769812	0.850349	0.862789	0.706798	0.697699	0.637963	1.34253	1.27572	1.14008	1.04739	1.42794	1.14896	0.855325	1.00171	0.963921
NP_035331.3	133505845	Ptpn1	tyrosine-protein phosphatase non-receptor type 1 [Mus musculus]	0.0212048	0.0206162	0.00796506	0.0131674	0.0236716	0.0221156	0.00759359	0.017968	0.0173369	0.0417228	0.0499054	0.0400746	0.0346582	0.0505279	0.0519744	0.030473	0.0302815	0.0268608
NP_035421.2	31981515	Rpl7	60S ribosomal protein L7 [Mus musculus]	0.30455	0.328342	0.263286	0.494246	0.502549	0.647108	0.612558	0.59972	0.374621	0.250245	0.213997	0.248407	0.254055	0.216754	0.431524	0.531144	0.421888	0.567983
NP_035597.2	160333789	Spr	sepiapterin reductase [Mus musculus]	0.263444	0.282657	0.287307	0.214688	0.224072	0.230211	0.201374	0.264978	0.251613	0.339074	0.219027	0.363166	0.302126	0.335819	0.290723	0.232717	0.177416	0.229488
NP_035656.1	6755714	Tagln	transgelin [Mus musculus]	0.543364	0.626114	0.625941	0.65317	0.621837	0.782269	0.560022	0.689617	0.639986	0.764458	0.918422	0.939629	0.776767	0.748423	0.744159	0.568451	0.576862	0.664609
NP_035658.1	33859640	Taldo1	transaldolase [Mus musculus]	0.4674	0.507689	0.455277	0.483618	0.525803	0.379038	0.33902	0.33468	0.452757	0.606331	0.503304	0.524154	0.479577	0.454617	0.508525	0.358809	0.450324	0.459634
NP_036051.1	7106242	Aldh1a7	aldehyde dehydrogenase, cytosolic 1 [Mus musculus]	0.162745	0.165983	0.161894	0.0882015	0.196773	0.163459	0.0703252	0.163743	0.159963	0.174724	0.185765	0.0632223	0.131512	0.18859	0.185661	0.237797	0.15278	0.218046
NP_036167.1	33859662	Vat1	synaptic vesicle membrane protein VAT-1 homolog [Mus musculus]	0.620736	0.609681	0.62772	0.529239	0.482161	0.634853	0.74753	0.674238	0.773925	0.601552	0.524641	0.711151	0.637837	0.588491	0.562246	0.4836	0.525921	0.535352
NP_036182.1	6755372	Rps3	40S ribosomal protein S3 [Mus musculus]	0.387334	0.453848	0.481818	0.669821	0.624396	0.656604	0.829577	0.456306	0.451368	0.743171	0.64517	0.497482	0.662661	0.650224	0.694976	0.538996	0.595097	0.490698
NP_038627.1	7305277	Mmp9	matrix metalloproteinase-9 preproprotein [Mus musculus]	0	0.00544022	0.00178127	0.00267979	0.00192127	0.00213007	0	0	0	0	0.000797177	0	0	0.00284056	0	0.00382209	0.00116067	0
NP_038743.1	7304971	Cops5	COP9 signalosome complex subunit 5 isoform 1 [Mus musculus]	0.0373243	0.0277896	0.0168566	0.0174053	0.0257651	0.0264133	0.0165792	0.0244659	0.0353268	0.0545408	0.0309213	0.0569218	0.04637	0.0624716	0.0740078	0.0383804	0.0363862	0.0369764
NP_038888.2	224994267	Limd1	LIM domain-containing protein 1 [Mus musculus]	0.00738379	0.0117111	0.0127538	0.0096153	0.0179435	0.00934739	0.0137779	0.00867839	0.0162627	0.0236434	0.0307908	0.0212032	0.0131997	0.0190769	0.0173355	0.0280849	0.0182034	0.0233312
NP_056577.2	13569841	Txnrd1	thioredoxin reductase 1, cytoplasmic isoform 1 [Mus musculus]	0.0661699	0.0467376	0.0549135	0.0382592	0.0213714	0.0488216	0.0293989	0.0412029	0.0483734	0.0381714	0.0446386	0.0551569	0.0629192	0.0505015	0.0384575	0.0614988	0.0840946	0.0729825
NP_058572.2	31980808	Eif3g	eukaryotic translation initiation factor 3 subunit G [Mus musculus]	0.0520713	0.0364724	0.0376222	0.0442413	0.0627349	0.0308372	0.0294305	0.0330194	0.0347322	0.056356	0.0538865	0.0376383	0.0284789	0.0495772	0.0265846	0.0191755	0.0297454	0.0314437
NP_058622.1	8394239	Sart3	squamous cell carcinoma antigen recognized by T-cells 3 isoform 2 [Mus musculus]	0.00307483	0.00176348	0.00194415	0.00218533	0.00356813	0	0.00147169	0.00182438	0.00260461	0.00879813	0.0125057	0.00951015	0.0112984	0.00724478	0.0144317	0.00179892	0.0056848	0.00217874
NP_058659.1	8394460	Tmod3	tropomodulin-3 isoform 1 [Mus musculus]	0.263683	0.295867	0.2423	0.265401	0.25192	0.247414	0.197289	0.268657	0.313628	0.309106	0.299049	0.335671	0.223499	0.284078	0.326932	0.291891	0.297264	0.262668
NP_058662.2	52353955	Phgdh	D-3-phosphoglycerate dehydrogenase [Mus musculus]	0.0050109	0.00563336	0.00700646	0.00452006	0	0	0.00984247	0.0224195	0.00730688	0.0545014	0.0857168	0.0622138	0.0637536	0.0384962	0.0337603	0.0251301	0.0211545	0.026947
NP_061352.2	31980942	Impa1	inositol monophosphatase 1 isoform 1 [Mus musculus]	0.188603	0.182748	0.205419	0.138858	0.144615	0.158397	0.0689383	0.138465	0.170351	0.273197	0.215702	0.22644	0.287454	0.218996	0.17833	0.142232	0.235521	0.179427
NP_062629.3	226371679	Adar	double-stranded RNA-specific adenosine deaminase isoform 1 [Mus musculus]	0	0.000253454	0.000357539	0.000318883	0.00086435	0.000170821	0	0	0	0.000338285	0	0.000405311	0.00548718	0.00440378	0.00421582	0.00716487	0.0074868	0.000429259
NP_064356.2	34610211	Sort1	sortilin isoform 2 precursor [Mus musculus]	0.0255815	0.0250841	0.01422	0.0301683	0.021696	0.0329197	0.0236386	0.0267086	0.0211667	0.0272693	0.0197225	0.0239943	0.0127809	0.0244882	0.0207891	0.0300285	0.0249423	0.0247528
NP_075907.2	114326546	Pgam1	phosphoglycerate mutase 1 [Mus musculus]	0.625719	0.635979	0.611015	0.691079	0.739768	0.738598	0.679789	0.711507	0.747525	0.464493	0.402618	0.57227	0.70904	0.748907	0.776766	0.455229	0.599035	0.468819
NP_076116.1	12963757	Isyna1	inositol-3-phosphate synthase 1 [Mus musculus]	0.0375102	0.0604456	0.033861	0.0170028	0.0202824	0.0168949	0.0222126	0.0264461	0.0177147	0.0688255	0.0629346	0.0472906	0.10069	0.0805159	0.0630903	0.0481184	0.0483094	0.0458615
NP_077229.4	19745156	Ipo4	importin-4 [Mus musculus]	0.00100795	0.00118159	0.00120258	0.00114833	0.00103043	0.00131917	0.0014509	0.00181309	0.00102217	0.00326666	0.00482347	0.00293924	0.00565475	0.00463464	0.00610176	0.00205972	0.00200648	0.00222701
NP_079783.2	146149191	Snw1	SNW domain-containing protein 1 [Mus musculus]	0.00829269	0.00681713	0.0156375	0.0138004	0.0111546	0.0175697	0.0146599	0.0150619	0.014966	0.0174137	0.0290612	0.0266456	0.0222308	0.0188304	0.0197719	0.0145599	0.00480089	0.0146061
NP_080285.2	125628650	Ccdc47	coiled-coil domain-containing protein 47 precursor [Mus musculus]	0.0325342	0.0288639	0.0228061	0.0188528	0.0190163	0.0244276	0.0187396	0.027643	0.0315508	0.0443908	0.030593	0.0278372	0.0251389	0.0376181	0.0433895	0.050971	0.0467531	0.046432
NP_080720.1	13385942	Cs	citrate synthase, mitochondrial precursor [Mus musculus]	0.276511	0.242525	0.233728	0.315439	0.294162	0.261732	0.260277	0.268637	0.289926	0.170809	0.169073	0.161692	0.219774	0.20832	0.177843	0.363718	0.261316	0.278122
NP_081269.1	38371755	Ddah1	N(G),N(G)-dimethylarginine dimethylaminohydrolase 1 [Mus musculus]	0.0545582	0.0231459	0.0220561	0.135152	0.119762	0.0631926	0.0867929	0.0704644	0.0647362	0.148873	0.15633	0.203489	0.153328	0.143929	0.142326	0.172908	0.209299	0.199693
NP_081686.1	124249058	Tecpr1	tectonin beta-propeller repeat-containing protein 1 isoform 1 [Mus musculus]	0.0108485	0.00222192	0.00441438	0.00197599	0.00412815	0.00170776	0.0043462	0.00188606	0.00161213	0.010252	0.00912593	0.0105083	0.00554605	0.00917466	0.00603426	0.00638032	0.0081134	0.00667038
NP_082235.1	58037267	Pdia6	protein disulfide-isomerase A6 precursor [Mus musculus]	0.599754	0.53323	0.471636	0.500036	0.512415	0.53574	0.668957	0.631387	0.515446	0.77463	0.523084	0.656639	0.849754	0.867662	0.898596	0.463824	0.594829	0.662462
NP_082591.2	145207992	Dis3	exosome complex exonuclease RRP44 [Mus musculus]	0.000559459	0.00176756	0.000436644	0.000345381	0.00258001	0.000362719	0	0.00147934	0.000442765	0.00310751	0.00302753	0.00225477	0.0020686	0.00166725	0.000581788	0.00209363	0.00122561	0.000557388
NP_082890.2	77539776	Ppp2r1b	serine/threonine-protein phosphatase 2A 65 kDa regulatory subunit A beta isoform isoform b [Mus musculus]	0.0105666	0.0103645	0.007691	0.00815264	0.00467307	0.0098359	0.00454415	0.00968899	0.00507518	0.00848815	0.0109917	0.0122442	0.00618553	0.0118066	0.0139834	0.0119826	0.0104261	0.0179866
NP_083042.1	21311891	Tmem43	transmembrane protein 43 [Mus musculus]	0.0715012	0.0975553	0.0763391	0.0846389	0.0746637	0.0787407	0.106649	0.113947	0.0887083	0.0819154	0.113187	0.101365	0.104621	0.141082	0.160078	0.0990151	0.110484	0.132271
NP_084154.1	28077067	Tbcd	tubulin-specific chaperone D [Mus musculus]	0.00339957	0.000672776	0.00251869	0	0.00243235	0.00129464	0.00487642	0.00189776	0.00290988	0.00188178	0.00293557	0.00203353	0.00798137	0.00536289	0.0039894	0.00673574	0.00491175	0.00932935
NP_084289.1	74271886	Cyp20a1	cytochrome P450 20A1 isoform 1 [Mus musculus]	0.025498	0.0143092	0.0212846	0.0177441	0.0191582	0.0200769	0.0186175	0.0175554	0.0253391	0.0297159	0.0141964	0.027962	0.0232801	0.0324242	0.0332518	0.0340086	0.031164	0.0236635
NP_115774.2	255522953	Plvap	plasmalemma vesicle-associated protein [Mus musculus]	0.193686	0.197101	0.194672	0.132599	0.154433	0.192618	0.140485	0.18595	0.232611	0.188713	0.116819	0.143066	0.140248	0.14979	0.129307	0.120244	0.129673	0.142772
NP_254279.1	15617203	Clic1	chloride intracellular channel protein 1 [Mus musculus]	0.595009	0.589952	0.448728	0.457965	0.653862	0.598888	0.63913	0.66384	0.690966	0.706012	0.726813	0.746422	0.775237	0.665739	0.69062	0.512684	0.687775	0.600349
NP_444319.3	225543482	Naa15	N-alpha-acetyltransferase 15, NatA auxiliary subunit [Mus musculus]	0.00194926	0.00376372	0.00125813	0.00651015	0.00859034	0.00863232	0.00337369	0.00525884	0.00474273	0.00527016	0.00427301	0.00659028	0.00608378	0.00995814	0.00886625	0.0103522	0.00979203	0.00588202
NP_570954.1	18700024	Idh3b	isocitrate dehydrogenase [NAD] subunit beta, mitochondrial [Mus musculus]	0.0777196	0.0648187	0.083051	0.0984668	0.112878	0.120138	0.0407004	0.0874495	0.0799527	0.0998173	0.101759	0.0830844	0.0949605	0.0704671	0.0811151	0.101821	0.0862803	0.0751987
NP_613065.2	27552760	Tomm70a	mitochondrial import receptor subunit TOM70 [Mus musculus]	0.0178341	0.0167568	0.00860585	0.00376126	0.0107552	0.00879066	0.00794893	0.0120399	0.00531322	0.0277253	0.0281858	0.0330018	0.0315616	0.028903	0.0298521	0.0256241	0.0099184	0.0111442
NP_659048.1	21450157	Lmcd1	LIM and cysteine-rich domains protein 1 [Mus musculus]	0.0769995	0.0605652	0.0726199	0.0702193	0.0921248	0.0755822	0.0334065	0.0676759	0.0599344	0.0401553	0.0431909	0.0390528	0.0604113	0.041256	0.0576292	0.0373351	0.0469002	0.0456923
NP_659207.1	21450625	Eif4a1	eukaryotic initiation factor 4A-I isoform 1 [Mus musculus]	0.540575	0.435169	0.447319	0.519181	0.468073	0.517484	0.615133	0.621383	0.59064	0.90224	0.90304	0.890186	0.815914	1.07916	1.06411	0.717711	0.747905	0.594487
NP_660256.1	21699066	Appl1	DCC-interacting protein 13-alpha [Mus musculus]	0.0134264	0.0124166	0.0181387	0.0223478	0.0271542	0.0271797	0.015125	0.0227812	0.0214548	0.0247965	0.0154684	0.0259269	0.0115139	0.0141839	0.022522	0.0311126	0.0352444	0.0294046
NP_666265.3	68533246	Thrap3	thyroid hormone receptor-associated protein 3 [Mus musculus]	0.0128317	0.018666	0.020492	0.0128745	0.0182329	0.0109279	0.0121535	0.00861287	0.01286	0.0295317	0.0392686	0.0255726	0.00597716	0.0138511	0.0190653	0.00565075	0.0147712	0.0151307
NP_666323.2	170784829	Colgalt1	procollagen galactosyltransferase 1 precursor [Mus musculus]	0.0158622	0.0201972	0.0152404	0.0268296	0.0303918	0.0198346	0.0357868	0.0223099	0.0186338	0.0278174	0.0256334	0.0156402	0.0400285	0.0444362	0.0383275	0.0281686	0.0258548	0.019496
NP_666355.1	22122825	Actr2	actin-related protein 2 [Mus musculus]	0.626935	0.621792	0.603354	0.544854	0.649772	0.62502	0.545303	0.656275	0.631588	0.468	0.530512	0.429249	0.638	0.686801	0.717093	0.453742	0.443239	0.484586
NP_694695.3	158937300	Sec63	translocation protein SEC63 homolog [Mus musculus]	0.00560055	0.0109671	0.010033	0.00913226	0.00630696	0.00910251	0.00686177	0.00646373	0.00702511	0.00420714	0.0111479	0.0107418	0.0150402	0.0135641	0.00935922	0.019112	0.00964179	0.00626695
NP_705782.2	255958294	Aldh18a1	delta-1-pyrroline-5-carboxylate synthase isoform 2 [Mus musculus]	0.000267665	0	0	0.000597681	0.000387549	0.000276724	0.00117018	0	0.000303411	0.00232904	0.00291706	0.00226652	0.00226146	0.00141548	0.00216795	0.0011505	0.00107462	0.000425686
NP_796270.2	54312056	Tnpo3	transportin-3 isoform 1 [Mus musculus]	0.00477438	0.00253405	0.00364335	0.0026931	0.0069652	0.00435574	0.00484995	0.00234799	0.00428503	0.00830576	0.00886585	0.00705286	0.0149033	0.00885532	0.0103677	0.0110525	0.00504634	0.00701849
XP_006500031.1	568917959	Nup160	PREDICTED: nuclear pore complex protein Nup160 isoform X1 [Mus musculus]	0.00120051	0.00172097	0.00138409	0.00275776	0.00117802	0.00117318	0.00188059	0.0015668	0.00134816	0.00473042	0.00514204	0.0057933	0.00195792	0.00710173	0.00794369	0.00323902	0.00378697	0.00358557
XP_006501353.1	568922394	Arhgap29	PREDICTED: rho GTPase-activating protein 29 isoform X3 [Mus musculus]	0.000668399	0.000842502	0	0	0.00278127	0.000904881	0	0.00117561	0.00113837	0.00321405	0.00284215	0.00279434	0.00198251	0.00280997	0.00465134	0.00276993	0.000751953	0.000906698
XP_006501787.1	568923302	Gbp3	PREDICTED: guanylate-binding protein 4 isoform X2 [Mus musculus]	0.0011461	0.00254211	0.00259209	0.00537501	0.00634831	0.00584696	0	0.00428463	0.00479484	0.00519759	0.0211872	0.00349073	0.0347625	0.0775427	0.077143	0.0474866	0.0202483	0.0496153
XP_006504326.1	568935058	Pdgfra	PREDICTED: platelet-derived growth factor receptor alpha isoform X1 [Mus musculus]	0	0	0	0.00166837	0.00898301	0	0	0.000743712	0.000924701	0.00207169	0.0055692	0.00455178	0.0044233	0.00451822	0.00822552	0.00128082	0.00117313	0
XP_006504693.1	568938560	Srrt	PREDICTED: serrate RNA effector molecule homolog isoform X2 [Mus musculus]	0.0222248	0.018226	0.0156427	0.0238903	0.0274517	0.0250004	0.0242935	0.0247222	0.0221965	0.033697	0.0192682	0.024027	0.0302636	0.016739	0.016122	0.0129431	0.0121697	0.016214
XP_006510810.1	568960613	Pls1	PREDICTED: plastin-1 isoform X1 [Mus musculus]	0.0104946	0.00764341	0.00833402	0.0103739	0.0143904	0.0162251	0.0233583	0.0172553	0.0175177	0.0178142	0.0161022	0.0176599	0.00438228	0.0203076	0.0248266	0.0187109	0.0198513	0.0242575
XP_006514060.1	568968296	Ccar1	PREDICTED: cell division cycle and apoptosis regulator protein 1 isoform X2 [Mus musculus]	0.00758455	0.00638445	0.00469758	0.00821962	0.00771313	0.00641591	0.00402511	0.0085461	0.00630566	0.0107801	0.0182567	0.00757463	0.00899634	0.00771817	0.00573807	0.00912563	0.00661142	0.00670753
XP_006518514.1	568986509	Anxa11	PREDICTED: annexin A11 isoform X1 [Mus musculus]	0.189766	0.194041	0.23672	0.273135	0.285061	0.260174	0.268826	0.27829	0.215202	0.25042	0.272705	0.251817	0.209595	0.307582	0.312362	0.221644	0.225241	0.227482
XP_006520734.1	568991833	Sntb1	PREDICTED: beta-1-syntrophin isoform X1 [Mus musculus]	0.00575171	0.0127738	0.00675909	0.0089799	0.00746287	0.00713941	0.0150011	0.00602758	0.00674252	0.0052798	0.00632292	0.00505762	0.00604878	0.0125293	0.00654571	0.012167	0.00895161	0.00916024
XP_006521039.1	568992461	Dip2b	PREDICTED: disco-interacting protein 2 homolog B isoform X3 [Mus musculus]	0.00260631	0.00206738	0.00157764	0.00286342	0.000804629	0.00181128	0.00193196	0.00177253	0.0012662	0.00314499	0.00440578	0.00601437	0.00284325	0.0024048	0.00295215	0.00486558	0.00273668	0.0042393
XP_006521255.1	568992908	Eif3d	PREDICTED: eukaryotic translation initiation factor 3 subunit D isoform X1 [Mus musculus]	0.0552091	0.0633342	0.0400588	0.0602414	0.0490408	0.0481183	0.0582853	0.0577602	0.0344829	0.0253204	0.0374275	0.0393023	0.0532168	0.0708016	0.0720422	0.079519	0.0749644	0.061632
XP_006522158.1	568995261	Crybg3	PREDICTED: beta/gamma crystallin domain-containing protein 3 isoform X1 [Mus musculus]	0.000405908	0.00034165	0	0.000226626	0.000366307	0.000292475	0	0	8.36246e-05	0.00190826	0.000319839	0.0010042	7.14626e-05	0.000365397	0.000328847	0.000319752	0.000240029	0.000342492
XP_006526058.1	569003987	Bin1	PREDICTED: myc box-dependent-interacting protein 1 isoform X20 [Mus musculus]	0.0578962	0.0295061	0.0403134	0.0361419	0.0342025	0.0345895	0.0337587	0.0398263	0.0294073	0.0634479	0.072252	0.068424	0.0140074	0.0422464	0.0380448	0.054138	0.0443729	0.0451829
XP_006526338.1	569004567	Cul2	PREDICTED: cullin-2 isoform X1 [Mus musculus]	0	0.000495529	0	0.00110239	0.00126986	0.00120628	0.0013604	0.00325874	0.00278994	0.0028885	0.00483609	0.00102941	0.00634268	0.00721771	0.00101933	0.0100635	0.00495287	0.0102556
XP_006530812.1	568956292	Man2b1	PREDICTED: lysosomal alpha-mannosidase isoform X2 [Mus musculus]	0.000875787	0.00559234	0	0.00212089	0.00714589	0.00414686	0.00170295	0.00297369	0.00287269	0.00532913	0.00852939	0.00912745	0.0110559	0.0163536	0.0152298	0.0223952	0.0161648	0.0159522
XP_006531324.1	568957347	Dhx38	PREDICTED: pre-mRNA-splicing factor ATP-dependent RNA helicase PRP16 isoform X1 [Mus musculus]	0	0.000502	0	0	0	0	0	0	0	0.0022453	0.00245182	0.00249959	0	0.000998939	0.000416589	0.0004661	0.000252712	0.00051634
XP_017172613.1	1039751698	Ppm1f	PREDICTED: protein phosphatase 1F isoform X1 [Mus musculus]	0.089553	0.0847801	0.101264	0.0721063	0.0840921	0.079564	0.118808	0.0993311	0.110398	0.110757	0.0973952	0.0519536	0.0914769	0.125408	0.125337	0.113579	0.0957505	0.0878283
XP_017172854.1	1039753085	Satb1	PREDICTED: DNA-binding protein SATB1 isoform X4 [Mus musculus]	0	0	0	0	0	0	0	0	0	0.042341	0.0615122	0.0725164	0	0	0	0	0	0
XP_017172982.1	1039753659	Ltbp1	PREDICTED: latent-transforming growth factor beta-binding protein 1 isoform X6 [Mus musculus]	0.000859288	0.000799747	0.00105947	0.0014327	0.000690701	0.00116823	0	0.0017001	0.00154975	0.00101878	0.00134867	0.000868663	0.00100296	0.00395966	0.0024024	0.00383944	0.00449107	0.00365187
XP_017174460.1	1039801024	H2-K1	PREDICTED: H-2 class I histocompatibility antigen, K-W28 alpha chain isoform X10 [Mus musculus]	0.0858725	0.106228	0.119912	0.035975	0.0544213	0.0425427	0.0406032	0.0600706	0.0583243	0.127095	0.112381	0.11706	0.302685	0.255688	0.255061	0.106014	0.0969651	0.133574
NP_001013385.3	94681061	Prkaa1	5'-AMP-activated protein kinase catalytic subunit alpha-1 isoform 1 [Mus musculus]	0.00958118	0.00779505	0.00867727	0.0112483	0.0209505	0.00602405	0.00248229	0.0188833	0.00830974	0.00781491	0.00322175	0.012399	0.0156074	0.0222258	0.0127699	0.0220715	0.0233924	0.0169271
NP_001034178.1	84875513	Sel1l	protein sel-1 homolog 1 isoform a precursor [Mus musculus]	0.004643	0.00184255	0.00168877	0.00316812	0.00427559	0.00371752	0.00177909	0.00137117	0.00148549	0.00663066	0.00328487	0.00681002	0.00630096	0.0108043	0.00668206	0.00817119	0.00871707	0.00924456
NP_001108069.1	167736351	Ehbp1l1	EH domain-binding protein 1-like protein 1 isoform a [Mus musculus]	0.000249925	0.000559454	0.000201443	0.00017324	0.000186842	0	0.00023839	0	0.000260216	0.001173	0.00128241	0.000354275	0.000187784	0.00238038	0.00241699	0.00269265	0.000787822	0.00133582
NP_001128587.1	205361128	Gm12250	predicted gene 12250 [Mus musculus]	0	0	0	0.0316326	0.0324919	0.024813	0.00186731	0	0.00308336	0	0.00118357	0	0.0839278	0.116968	0.107608	0.0179025	0.021338	0.0160102
NP_001229979.1	340007377	Atp6v0a1	V-type proton ATPase 116 kDa subunit a isoform 1 isoform 3 [Mus musculus]	0.0059756	0.00456778	0.00448259	0.00482984	0.00490758	0.00360066	0.0044555	0.0137427	0.0082276	0.0172104	0.0154552	0.0102084	0.00716318	0.0075628	0.00991764	0.00694187	0.00987174	0.00830699
NP_001239245.1	356640163	Shmt2	serine hydroxymethyltransferase, mitochondrial isoform 2 [Mus musculus]	0.010126	0.0145834	0.0102186	0.0148661	0.0136104	0.00306793	0.0151898	0.00899734	0.00984406	0.0269778	0.0271716	0.025428	0.0423904	0.0286125	0.0314915	0.0286672	0.0240519	0.0164977
NP_001239262.1	356640210		septin-8 isoform 3 [Mus musculus]	0.146877	0.142579	0.117337	0.132073	0.14598	0.119603	0.124059	0.0977146	0.121589	0.164315	0.17524	0.144053	0.165311	0.223534	0.219187	0.155021	0.171185	0.188048
NP_001243045.1	371120936	Sun1	SUN domain-containing protein 1 isoform 3 [Mus musculus]	0.0033414	0.00181666	0.00347481	0.00475356	0.0064369	0.00599499	0.00377833	0.00600898	0.0052697	0.0029797	0.00210345	0.000713858	0.00454499	0.00465599	0.00211927	0.00247398	0.00355749	0.00121015
NP_001269000.1	530678024	Sftpb	pulmonary surfactant-associated protein B isoform 2 precursor [Mus musculus]	1.03947	0.79921	0.996751	0.778285	0.771444	0.739946	0.807013	0.764341	0.810439	0.655459	0.63892	0.755286	0.504842	0.629008	0.739667	0.808834	0.618963	0.433695
NP_001272435.1	550822267	Rps6ka1	ribosomal protein S6 kinase alpha-1 isoform c [Mus musculus]	0.00329323	0.002099	0.00241579	0.00132903	0.00279046	0.00252867	0.00170938	0.00187136	0	0.00352951	0.00380735	0.0054735	0.0105377	0.00912206	0.00610472	0.0081348	0.00622284	0.00703134
NP_001313487.1	1030311308	Suclg2	succinate--CoA ligase [GDP-forming] subunit beta, mitochondrial isoform 2 [Mus musculus]	0.0468687	0.0601355	0.0467312	0.0246637	0.0369042	0.0427004	0.0383031	0.0467096	0.0481915	0.0581054	0.0843238	0.073509	0.0594911	0.0808218	0.0748104	0.0568358	0.0657473	0.0747897
NP_001342685.1	1246764216	Abcd3	ATP-binding cassette sub-family D member 3 isoform 2 [Mus musculus]	0.0414825	0.0336864	0.0230031	0.0396728	0.0459104	0.0260111	0.039486	0.0462569	0.0369492	0.0262938	0.0329834	0.0257499	0.0274034	0.0493307	0.0386627	0.0533064	0.0507402	0.0455324
NP_031492.2	94158994	Api5	apoptosis inhibitor 5 isoform 2 [Mus musculus]	0.0842311	0.0612074	0.0577529	0.0777588	0.0747796	0.0574737	0.046843	0.0698567	0.0942273	0.115843	0.101841	0.119507	0.0824606	0.0877785	0.0978425	0.0565338	0.0624118	0.0478912
NP_031568.2	20137008	Bgn	biglycan preproprotein [Mus musculus]	0.379156	0.444326	0.29257	0.257372	0.247873	0.239875	0.319201	0.368042	0.307804	0.411725	0.33621	0.358256	0.574028	0.468636	0.426963	0.396751	0.364653	0.318951
NP_031630.1	6671672	Capza2	F-actin-capping protein subunit alpha-2 [Mus musculus]	0.652734	0.649921	0.635183	0.528689	0.573316	0.624177	0.672891	0.587607	0.690701	0.833557	0.760459	0.762425	0.765085	1.08519	1.03107	0.848418	0.732722	0.767708
NP_031646.2	113680352	Cbr1	carbonyl reductase [NADPH] 1 [Mus musculus]	0.288146	0.284708	0.257751	0.187976	0.241244	0.200879	0.250755	0.219275	0.172186	0.162176	0.218332	0.188085	0.182717	0.127162	0.201958	0.216193	0.2257	0.201699
NP_031647.1	6671688	Cbr2	carbonyl reductase [NADPH] 2 [Mus musculus]	6.60006	7.4471	6.61082	6.84549	7.15486	6.87557	7.13502	6.96066	7.64137	4.54386	4.4668	3.65554	5.5727	3.39626	4.21901	6.69486	6.41547	6.97366
NP_032647.1	6678924	Mpp1	55 kDa erythrocyte membrane protein [Mus musculus]	0.0440815	0.0428283	0.0392532	0.059392	0.0647759	0.073843	0.0702038	0.0596288	0.0508682	0.0656796	0.0815147	0.0748227	0.0531288	0.0745848	0.075312	0.0692777	0.091251	0.0562576
NP_032933.1	6679439	Ppia	peptidyl-prolyl cis-trans isomerase A [Mus musculus]	4.87357	5.19312	3.85514	5.72388	5.5691	5.32624	6.44061	5.64001	5.69308	6.73238	6.06284	6.25402	3.95348	5.43529	5.29093	3.59026	4.85071	4.41437
NP_033313.2	31981983	Stim1	stromal interaction molecule 1 precursor [Mus musculus]	0.0170093	0.0143656	0.0109723	0.0192714	0.0172443	0.0134484	0.0161585	0.0223471	0.0149031	0.0363847	0.0383091	0.034634	0.0211797	0.0221245	0.0290381	0.0194636	0.022192	0.0174616
NP_033344.1	6678219	Tapbp	tapasin isoform 2 precursor [Mus musculus]	0.0281637	0.0187319	0.0231101	0.0149457	0.0245554	0.0188799	0.000310141	0.00883156	0.00969735	0.0343108	0.0374927	0.0138764	0.194626	0.15733	0.139025	0.0583969	0.0498529	0.0755608
NP_033375.1	6678281	Inmt	indolethylamine N-methyltransferase [Mus musculus]	12.5215	12.6969	11.7223	11.0955	8.30136	11.265	9.47595	12.3158	11.4799	10.389	11.0025	9.99821	11.6875	11.6497	11.5867	7.45618	6.69666	10.2735
NP_033826.2	163644329	Apoe	apolipoprotein E precursor [Mus musculus]	0.362442	0.331126	0.315355	0.403152	0.419181	0.369394	0.222814	0.353841	0.357457	0.297268	0.387089	0.404461	0.452274	0.41135	0.318473	0.504398	0.513	0.474884
NP_034069.2	70909327	Cops2	COP9 signalosome complex subunit 2 isoform b [Mus musculus]	0.0212553	0.0255505	0.0259826	0.0239728	0.032109	0.0203783	0.0272372	0.0213673	0.0162693	0.056196	0.0340166	0.0318075	0.0390319	0.0513775	0.0415038	0.0320278	0.0394765	0.0347382
NP_034129.1	50080153	Cyp2b10	cytochrome P450 2B10 precursor [Mus musculus]	0.154037	0.123789	0.126525	0.230599	0.201991	0.219514	0.237627	0.248462	0.221985	0.064498	0.0523168	0.0486999	0.107718	0.124552	0.121887	0.195797	0.19214	0.184521
NP_034492.1	6754090	Gsto1	glutathione S-transferase omega-1 [Mus musculus]	0.167718	0.123421	0.148052	0.209686	0.250148	0.255899	0.277036	0.253609	0.233877	0.159023	0.152822	0.166946	0.174301	0.0809979	0.0910589	0.226863	0.196505	0.240867
NP_034609.2	124339829	Hspa1a	heat shock 70 kDa protein 1A [Mus musculus]	0.0436976	0.0550737	0.0618058	0.050198	0.0490692	0.0467475	0.0536462	0.0464471	0.0573374	0.0723857	0.0643234	0.0639601	0.0856569	0.102962	0.0932069	0.0561064	0.0465286	0.0457879
NP_035252.1	6755106	Plod1	procollagen-lysine,2-oxoglutarate 5-dioxygenase 1 precursor [Mus musculus]	0.0142416	0.00776184	0.00852059	0.0139663	0.00640343	0.0130845	0.0124829	0.012734	0.00995522	0.00841515	0.0130351	0.0100505	0.0154586	0.0218527	0.0176123	0.0157808	0.0133359	0.0154374
NP_035629.2	160707896	Strap	serine-threonine kinase receptor-associated protein [Mus musculus]	0.0673263	0.0875026	0.0665308	0.104808	0.109033	0.109633	0.0942009	0.114032	0.106788	0.142049	0.147793	0.142607	0.096189	0.117934	0.145225	0.0734978	0.109304	0.0984767
NP_035870.1	6756041	Ywhaz	14-3-3 protein zeta/delta isoform 1 [Mus musculus]	6.56572	6.28482	6.02785	5.93645	5.85086	6.3879	5.66021	5.33408	6.16426	7.2651	6.68064	6.62637	5.9359	5.68794	6.343	5.07047	5.04697	5.84346
NP_035880.2	160707945	Sf1	splicing factor 1 isoform 2 [Mus musculus]	0.0847247	0.0513769	0.056327	0.0726874	0.100494	0.0617502	0.0334138	0.085862	0.0614485	0.137664	0.163899	0.145025	0.0757598	0.086742	0.0774485	0.0877254	0.0788329	0.0877734
NP_035995.1	6754994	Pcbp1	poly(rC)-binding protein 1 [Mus musculus]	0.43781	0.47392	0.535642	0.415767	0.450419	0.489879	0.318982	0.276161	0.525969	0.692683	0.701415	0.623332	0.627894	0.560299	0.684692	0.598201	0.606026	0.594957
NP_036082.1	21489933	Mapk3	mitogen-activated protein kinase 3 [Mus musculus]	0.254098	0.173757	0.268303	0.310811	0.322075	0.247961	0.225017	0.271841	0.228974	0.166674	0.141884	0.24139	0.313159	0.303005	0.325153	0.167642	0.200585	0.255694
NP_036092.1	6755110	Plod3	procollagen-lysine,2-oxoglutarate 5-dioxygenase 3 precursor [Mus musculus]	0.00803352	0.0078263	0.00753655	0.00754407	0.00829699	0.00685283	0.00786319	0.00779245	0.00792601	0.0136588	0.00758818	0.0119109	0.0208566	0.0118046	0.0178203	0.00969771	0.0094645	0.0110587
NP_036169.1	22165349	Zw10	centromere/kinetochore protein zw10 homolog [Mus musculus]	0.00300783	0.00244908	0.00212601	0.00215575	0.00394614	0.00256363	0.00239806	0.00225724	0.00209092	0.00781864	0.00572028	0.00944459	0.00820666	0.00719769	0.00832858	0.00520985	0.00433529	0.0029787
NP_038660.1	7305395	Pnp	purine nucleoside phosphorylase [Mus musculus]	0.265948	0.306953	0.210715	0.239749	0.294315	0.331955	0.221398	0.268843	0.352042	0.22966	0.262499	0.254468	0.634986	0.532415	0.563797	0.436273	0.408683	0.389214
NP_038846.2	70778897	Gtpbp1	GTP-binding protein 1 [Mus musculus]	0.0114383	0.00791714	0.00606912	0.00871683	0.00977162	0.0098538	0.0183787	0.0119475	0.0102472	0.0297246	0.0188497	0.02533	0.0194448	0.0153914	0.00999722	0.0227049	0.0216733	0.0105533
NP_038848.1	7305143	Hk2	hexokinase-2 [Mus musculus]	0	0	0	0.00166131	0.00197961	0.00193052	0	0	0	0	0.000971279	0.000601251	0.00290189	0.00165838	0	0	0.00105183	0
NP_056544.2	66793429	Acox1	peroxisomal acyl-coenzyme A oxidase 1 isoform 1 [Mus musculus]	0.00698084	0.0149276	0.0105285	0.0105972	0.0164671	0.0100835	0.0154835	0.0140189	0.00845195	0.00211019	0.00251663	0.00384849	0.00454893	0.00352038	0.0073155	0.0132624	0.00721272	0.00840181
NP_056589.1	7657067	Ero1l	ERO1-like protein alpha precursor [Mus musculus]	0.0210071	0.0220097	0.0208434	0.0113058	0.0140748	0.0117531	0.0155253	0.014977	0.013596	0.0266248	0.0344164	0.0220368	0.0245641	0.0355494	0.0289605	0.0311993	0.0136982	0.0246039
NP_058043.3	61888838	Hsd17b10	3-hydroxyacyl-CoA dehydrogenase type-2 [Mus musculus]	0.314421	0.309736	0.259159	0.176959	0.216175	0.206644	0.226746	0.234075	0.176524	0.384388	0.356873	0.440926	0.341598	0.530479	0.421879	0.415583	0.373778	0.377302
NP_058093.2	31980798	Nxf1	nuclear RNA export factor 1 isoform 1 [Mus musculus]	0.00846293	0.0019609	0.000841285	0.00664623	0.00516877	0.00528939	0.00427164	0.00660409	0.00451225	0.021475	0.0222604	0.0193518	0.00775353	0.0124855	0.0117377	0.00743744	0.0077623	0.0100619
NP_061346.2	84794552	Pebp1	phosphatidylethanolamine-binding protein 1 [Mus musculus]	1.78851	1.75704	1.414	1.60337	1.4945	1.44662	1.82767	1.76404	1.58802	1.8893	1.93157	1.91572	1.53367	1.98949	2.17265	1.07578	1.71944	1.14249
NP_062710.2	31980998	Acot9	acyl-coenzyme A thioesterase 9, mitochondrial isoform 1 [Mus musculus]	0.0274627	0.0177755	0.0111606	0.0191357	0.0277777	0.0132342	0.0096314	0.0145607	0.0118955	0.0188904	0.0168721	0.0132225	0.0306252	0.0260287	0.0323831	0.0325745	0.0412652	0.0382349
NP_062787.2	34328251	Dbn1	drebrin isoform 3 [Mus musculus]	0.0323768	0.026659	0.0307373	0.0282897	0.030464	0.0323385	0.0129611	0.021882	0.0270494	0.0359133	0.0327561	0.0551039	0.0313993	0.0419405	0.0435514	0.0421081	0.0489673	0.040973
NP_065631.3	31982526	Parva	alpha-parvin [Mus musculus]	0.39227	0.432703	0.373207	0.461029	0.387636	0.334609	0.404745	0.36858	0.384183	0.362093	0.261742	0.277709	0.382832	0.391499	0.386741	0.313464	0.353472	0.390076
NP_075965.2	270132817	Tinagl1	tubulointerstitial nephritis antigen-like precursor [Mus musculus]	0.0292581	0.0263611	0.0220996	0.0258787	0.0214536	0.0225747	0.0212304	0.0276264	0.02085	0.0212264	0.017173	0.0173204	0.0103592	0.0293035	0.0278182	0.033115	0.0408161	0.0301036
NP_079921.2	115298670	Snrnp40	U5 small nuclear ribonucleoprotein 40 kDa protein [Mus musculus]	0.0295347	0.0338988	0.0150882	0.0103604	0.0122079	0.0213113	0.00576733	0.0161273	0.0108036	0.0431149	0.0353506	0.0194245	0.0297027	0.0483646	0.0366562	0.0235319	0.0209853	0.0122132
NP_079956.3	254540032	Ctnnbl1	beta-catenin-like protein 1 [Mus musculus]	0.00665132	0.00550395	0.00407063	0.0070287	0.0068427	0.00744494	0.00414655	0.0067616	0.00794685	0.0106138	0.00686033	0.0159982	0.0104352	0.0120735	0.0101372	0.00932804	0.011715	0.00820511
NP_080662.1	13385878	Snx2	sorting nexin-2 isoform 1 [Mus musculus]	0.0896722	0.0886356	0.0932078	0.0644401	0.0786057	0.0645781	0.0818939	0.0851179	0.0734468	0.0704478	0.093252	0.0801624	0.0953754	0.0717458	0.108117	0.0826303	0.0869066	0.0926258
NP_080929.1	18390321	Rpa1	replication protein A 70 kDa DNA-binding subunit isoform 2 [Mus musculus]	0.00127044	0	0.00266795	0.00482899	0.00249645	0.00138293	0.00595751	0.00282548	0	0.0174145	0.018308	0.0151933	0.00896435	0.00986923	0.0130914	0.00327	0.00126767	0.00376519
NP_081306.1	21312256	Dcps	m7GpppX diphosphatase [Mus musculus]	0.116062	0.112545	0.0867579	0.069801	0.0874741	0.0760013	0.082161	0.0776764	0.0907986	0.0421284	0.0849172	0.0731348	0.0667366	0.0292001	0.056724	0.0788949	0.074229	0.0858017
NP_081614.1	30794416	Vps36	vacuolar protein-sorting-associated protein 36 [Mus musculus]	0.0126279	0.0097084	0.0125492	0.00790097	0.0107573	0.0074321	0	0.00734327	0.00672638	0.0133832	0.0179499	0.0170726	0.0131997	0.0230379	0.0170909	0.0147541	0.0196964	0.0143308
NP_573488.2	229608928	Acbd3	Golgi resident protein GCP60 [Mus musculus]	0.024034	0.0238715	0.0262718	0.0208892	0.0202017	0.0230632	0.0282525	0.0287468	0.0201683	0.0501322	0.0522158	0.0530417	0.0431066	0.0453561	0.0399647	0.0372948	0.0409853	0.0421846
NP_666144.3	47271535	Srp68	signal recognition particle subunit SRP68 [Mus musculus]	0.00909955	0.00794399	0.00734601	0.00911493	0.00438169	0.0055427	0.0114173	0.0104623	0.00942171	0.00994643	0.00992953	0.0144165	0.015028	0.0158081	0.010588	0.0112882	0.0126593	0.0103389
NP_780647.3	225543103	Aldh4a1	delta-1-pyrroline-5-carboxylate dehydrogenase, mitochondrial precursor [Mus musculus]	0.0289076	0.0315865	0.0230167	0.0429819	0.045125	0.0386892	0.040047	0.0444648	0.0329566	0.0263201	0.0219763	0.0289811	0.0193783	0.0341607	0.0249566	0.0467835	0.0496157	0.042252
NP_808272.2	162417980	AA986860	specifically androgen-regulated gene protein [Mus musculus]	0.0411273	0.0408041	0.047003	0.0426396	0.0369326	0.0433174	0.0247865	0.0200669	0.0448446	0.0274403	0.0268307	0.0182262	0.0251575	0.0259869	0.0285319	0.031811	0.0356081	0.0211667
NP_848492.1	30409956	Atp1a2	sodium/potassium-transporting ATPase subunit alpha-2 precursor [Mus musculus]	0.017011	0.00599328	0.0066039	0.00660418	0.00587273	0.00602363	0.00763658	0.0081978	0.00629299	0.00478501	0.00496276	0.00572589	0.0051059	0.00417402	0.00701132	0.0076908	0.00733529	0.00761595
NP_848713.1	30519911	Tagln2	transgelin-2 [Mus musculus]	3.97634	4.5292	3.56279	3.10896	2.14598	3.2208	3.39433	3.63929	3.50101	3.88246	3.92729	4.45783	4.06775	4.66083	4.66889	3.69572	3.26143	3.81519
NP_899048.2	260064007	Usp24	ubiquitin carboxyl-terminal hydrolase 24 [Mus musculus]	0.00031795	0.000356715	0	0	0	0.000373542	0	0	0	0.000479992	0.00050543	0.000317943	0.000661131	0.00103373	0.000213037	0.000599207	0	0
NP_938037.2	117606385	Tmx3	protein disulfide-isomerase TMX3 precursor [Mus musculus]	0.041411	0.0405257	0.033038	0.0464811	0.0635115	0.0441386	0.0509283	0.0336395	0.0492826	0.0627683	0.0703835	0.0628056	0.0569624	0.0557944	0.0700083	0.0725748	0.0643018	0.0486796
XP_006498844.1	568915502	Gss	PREDICTED: glutathione synthetase isoform X1 [Mus musculus]	0.0252357	0.0224395	0.0240215	0.014636	0.016557	0.0183132	0.0332462	0.0197376	0.0248262	0.0207338	0.0278323	0.0313617	0.0353326	0.0390068	0.0462625	0.022835	0.0214171	0.0198894
XP_006500988.1	568921641	Synpo2	PREDICTED: synaptopodin-2 isoform X1 [Mus musculus]	0.00250593	0.00298822	0.00298032	0.00411562	0.00425175	0.00240907	0.00119213	0.00142878	0.00229014	0.00699742	0.00574637	0.00680206	0.00403113	0.00694371	0.00497603	0.00377827	0.00231915	0.00199536
XP_006501026.1	568921717	Cfi	PREDICTED: complement factor I isoform X3 [Mus musculus]	0.0136372	0.00940807	0.0276903	0.0246193	0.0270558	0.0372005	0	0.0156064	0.0211769	0.0276289	0.0133061	0.0320942	0.0470422	0.0750646	0.0727833	0.0265858	0.0300316	0.0287181
XP_006503925.1	568934033	Ugdh	PREDICTED: UDP-glucose 6-dehydrogenase isoform X1 [Mus musculus]	0.00530346	0.00785951	0.00945374	0.00888989	0.0142598	0.00776247	0.00845875	0.00961581	0.00748894	0.00549793	0.00653713	0.0115468	0.0115035	0.0155814	0.0188879	0.0086982	0.0113198	0.0100939
XP_006506644.1	568942817	Trnt1	PREDICTED: CCA tRNA nucleotidyltransferase 1, mitochondrial isoform X1 [Mus musculus]	0.0112016	0.0143905	0.00440795	0.00718633	0.0070317	0.00676734	0.00436223	0	0.0075247	0.0127571	0.0114881	0.00734002	0.0161635	0.012438	0.0163274	0.0143668	0.017362	0.011599
XP_006507788.1	568950412	Atxn2l	PREDICTED: ataxin-2-like protein isoform X4 [Mus musculus]	0.00485258	0.00181202	0.00445886	0.0023996	0.00115932	0	0	0.00231264	0.00307948	0.0121843	0.0118656	0.00758683	0.00393772	0.00458909	0.00851943	0.00542929	0.00422094	0.00629767
XP_006508088.1	568951033	Nucb2	PREDICTED: nucleobindin-2 isoform X1 [Mus musculus]	0.0540646	0.0560309	0.0375505	0.0407125	0.0484042	0.0538267	0.0370765	0.0599988	0.0366284	0.0808434	0.0619856	0.0531373	0.0678353	0.0875386	0.0696161	0.0702565	0.0716812	0.0684216
XP_006510659.1	568960048	4931406C07Rik	PREDICTED: ester hydrolase C11orf54 homolog isoform X1 [Mus musculus]	0.0432946	0.0357082	0.0367474	0.034481	0.0341763	0.0338946	0.0369697	0.0466083	0.0427277	0.0439962	0.0510143	0.0412609	0.0350823	0.0591837	0.0665561	0.0374698	0.0496062	0.0422238
XP_006511783.1	568962936	Parp3	PREDICTED: poly [ADP-ribose] polymerase 3 isoform X2 [Mus musculus]	0.0223385	0.023295	0.0271589	0.025902	0.0376239	0.020779	0.0250415	0.0268017	0.0130878	0.0245071	0.033541	0.0258523	0.038807	0.0408533	0.0399054	0.0175556	0.0204397	0.0245004
XP_006516684.1	568981718	Serpinb6b	PREDICTED: serine (or cysteine) proteinase inhibitor, clade B, member 6b isoform X1 [Mus musculus]	0.187566	0.188535	0.151675	0.203381	0.180319	0.158475	0.221558	0.221321	0.206742	0.210804	0.245813	0.259474	0.161646	0.272238	0.260716	0.182974	0.198102	0.198486
XP_006516958.1	568982441	Syk	PREDICTED: tyrosine-protein kinase SYK isoform X1 [Mus musculus]	0.0082512	0.00646014	0.00520691	0.00467009	0.00482554	0.00788249	0.00406373	0.00655799	0.00676888	0.0117787	0.00692493	0.00977315	0.00923067	0.00640804	0.0120234	0.0226011	0.0137805	0.0153151
XP_006518567.1	568986620	Clu	PREDICTED: clusterin isoform X2 [Mus musculus]	0.13914	0.144879	0.148445	0.126932	0.147265	0.0832868	0.0757343	0.104672	0.0614914	0.0684265	0.0760333	0.0650509	0.201267	0.135597	0.156817	0.11851	0.110922	0.110525
XP_006519356.1	568988254	Ap3m1	PREDICTED: AP-3 complex subunit mu-1 isoform X1 [Mus musculus]	0.00899869	0.00721538	0.0111058	0.00516603	0.00718505	0.0172596	0.00453735	0.0107205	0.0174756	0.0212025	0.0242615	0.0196554	0.0299136	0.036817	0.0434853	0.0328564	0.0399937	0.0286774
XP_006520318.2	755550774	Nckap1l	PREDICTED: nck-associated protein 1-like isoform X1 [Mus musculus]	0	0	0	0	0	0	0	0.000460895	0	0.000761454	0	0.000911949	0.00209741	0.00255512	0.00285889	0	0	0
XP_006524675.1	569000983	Ddah2	PREDICTED: N(G),N(G)-dimethylarginine dimethylaminohydrolase 2 isoform X1 [Mus musculus]	0.345465	0.270058	0.36394	0.240361	0.134104	0.202441	0.221264	0.315931	0.347486	0.266117	0.267444	0.303717	0.265737	0.318983	0.330238	0.275135	0.26614	0.257684
XP_006527522.1	569008064	Nt5c2	PREDICTED: cytosolic purine 5'-nucleotidase isoform X1 [Mus musculus]	0.00766347	0.0117377	0.00753136	0.0140103	0.0174552	0.0132384	0.0201367	0.0184716	0.015041	0.0126859	0.0240153	0.0169914	0.0106327	0.0268805	0.0232738	0.021562	0.0141771	0.0156452
XP_006529568.1	568908900	2310035C23Rik	PREDICTED: lisH domain and HEAT repeat-containing protein KIAA1468 isoform X5 [Mus musculus]	0.00371812	0.00430994	0.00324252	0.00146053	0.0047341	0	0.00105519	0.00156306	0.00136671	0.00281002	0.0020088	0.00482381	0.00474617	0.00542341	0.0048114	0.00685483	0.00686004	0.00779807
XP_006530290.1	568936990	Rpl6	PREDICTED: 60S ribosomal protein L6 isoform X1 [Mus musculus]	0.30703	0.287809	0.264126	0.318207	0.332094	0.335388	0.194991	0.308118	0.196375	0.117932	0.130402	0.145479	0.441658	0.292595	0.257615	0.30284	0.246671	0.262041
XP_006530378.1	568937173	Oasl2	PREDICTED: 2'-5'-oligoadenylate synthase-like protein 2 isoform X1 [Mus musculus]	0	0	0	0.00737862	0.00396255	0.00573263	0.00224791	0.00236308	0.00200279	0	0	0	0.0186315	0.0255842	0.0190338	0.00520551	0.00801345	0.00907623
XP_006533729.1	568974676	Arhgef15	PREDICTED: rho guanine nucleotide exchange factor 15 isoform X16 [Mus musculus]	0.00261322	0	0.00169418	0.00340436	0.00297334	0.00680251	0.000916943	0.00409983	0.00220473	0.00267081	0.00175989	0.000928377	0.00574723	0.00505081	0.00328186	0.00414778	0.00643619	0.00276053
XP_006534317.1	568975897	Atp5h	PREDICTED: ATP synthase subunit d, mitochondrial isoform X1 [Mus musculus]	0.571595	0.553081	0.517132	0.628046	0.675848	0.666417	0.588027	0.602551	0.512606	0.712304	0.817188	0.999847	0.569671	0.72505	0.786616	0.514744	0.649091	0.517562
XP_006535688.1	568933008	Cd36	PREDICTED: platelet glycoprotein 4 isoform X1 [Mus musculus]	1.23887	1.1446	1.1708	0.636709	1.32439	1.08769	1.35091	1.3807	1.19223	1.35014	1.21141	1.19884	0.89268	1.21226	1.34638	0.94809	1.02458	0.943844
XP_006540395.1	568946503	Sympk	PREDICTED: symplekin isoform X1 [Mus musculus]	0	0.00082436	0.000689921	0.000318376	0	0	0	0	0.000574355	0.00554221	0.00306372	0.00398092	0.000480018	0.0029517	0.000681112	0	0	0
XP_011239413.1	755515756	Nt5c3	PREDICTED: cytosolic 5'-nucleotidase 3A isoform X1 [Mus musculus]	0.0216414	0.0103242	0.0252956	0.0157916	0.0225778	0.0310351	0.0088221	0.0111822	0.0210829	0.00456623	0.0154865	0.0236623	0.0692097	0.0823294	0.0656281	0.0254213	0.035888	0.0479461
XP_011241752.1	755534547	Tmtc3	PREDICTED: transmembrane and TPR repeat-containing protein 3 isoform X1 [Mus musculus]	0.00602305	0.00817132	0.00483177	0.00412661	0.00758297	0.00482888	0.00530924	0.00759525	0.00400367	0.00526709	0.00187689	0.00453002	0.00286411	0.00694041	0.0109369	0.00841836	0.00924261	0.0079918
XP_011242679.1	755544684	Kif13a	PREDICTED: kinesin-like protein KIF13A isoform X8 [Mus musculus]	0.000713772	0.00273232	0.00115597	0.000790351	0.000318815	0.000394577	0.00130882	0.00200574	0.00142106	0.00235272	0.00266645	0.00342439	0.00132602	0.00202347	0.00155547	0.00164824	0.00122666	0.00231087
XP_011247066.1	755537478	Irgm1	PREDICTED: immunity-related GTPase family M protein 1 isoform X1 [Mus musculus]	0.0120413	0.00829243	0.0110232	0.0525182	0.0266948	0.0409148	0.00927606	0.0198524	0.00697648	0.0146992	0.0082672	0.00246376	0.0695667	0.17162	0.199903	0.0732702	0.049758	0.0706692
XP_017168137.1	1039788038	Tnpo2	PREDICTED: transportin-2 isoform X2 [Mus musculus]	0.00180734	0.00179259	0.00147185	0.00222675	0.00188712	0.00105817	0.0062548	0.00069927	0.00566345	0.0131228	0.0116171	0.0142214	0.00161887	0.0112614	0.0103568	0.00470777	0.00075567	0.00315942
XP_017173860.1	1039796150	Cask	PREDICTED: peripheral plasma membrane protein CASK isoform X19 [Mus musculus]	0.00692075	0.00777747	0.00501094	0.00456993	0.0083974	0.00420456	0.0014441	0.00480408	0.00271781	0.00493978	0.00432351	0.00271127	0.0032688	0.00861742	0.0107529	0.00414731	0.0079233	0.00514161
XP_017174740.1	1039761866	Dab2ip	PREDICTED: disabled homolog 2-interacting protein isoform X3 [Mus musculus]	0.00105294	0.00053572	0.00167968	0.000819046	0.000889441	0.000646539	0	0.00571318	0.00378728	0.00216508	0.00193747	0.00162467	0.00102143	0.00305272	0.00272527	0.00220638	0.0111083	0.0121092
XP_017174932.1	1039728055	Sp100	PREDICTED: nuclear autoantigen Sp-100 isoform X10 [Mus musculus]	0.00238671	0.00799356	0	0.0407357	0.0381161	0.0387439	0.0042199	0.0105805	0.00750835	0.00923571	0.00615059	0.00628587	0.0387885	0.0342267	0.0794437	0.0143328	0.0421873	0.0124872
XP_017175257.1	1039765227	Ubap2l	PREDICTED: ubiquitin-associated protein 2-like isoform X25 [Mus musculus]	0.0375985	0.046403	0.0301195	0.0395841	0.0509418	0.0428899	0.0434013	0.0311301	0.0224356	0.0619309	0.0477907	0.0598836	0.029705	0.0522622	0.0481209	0.0460788	0.0402088	0.0496795
XP_017175314.1	1039765545	Adgrl2	PREDICTED: adhesion G protein-coupled receptor L2 isoform X26 [Mus musculus]	0.00188944	0.00203696	0.00208506	0.000699996	0	0.000945289	0	0	0	0.00107911	0	0.00186137	0.0024476	0.00315263	0.00549683	0.00198925	0.00170789	0.00273436
XP_017176859.1	1039774200	Capg	PREDICTED: macrophage-capping protein isoform X1 [Mus musculus]	0.157063	0.112479	0.138009	0.210728	0.203161	0.254868	0.162862	0.186537	0.201397	0.146705	0.0971342	0.146774	0.22924	0.178088	0.165484	0.127723	0.144528	0.146678
NP_001001983.2	241982771	Pi4ka	phosphatidylinositol 4-kinase alpha [Mus musculus]	0.00153479	0.00114315	0.00176741	0.00240953	0.00226085	0.00209548	0.00149399	0.00352332	0.00163528	4.4884e-05	0.000917201	0.000776465	0.00237042	0.00327236	0.00261491	0.00350756	0.00321762	0.00239064
NP_001025478.1	91064867	Dkc1	H/ACA ribonucleoprotein complex subunit 4 [Mus musculus]	0.0156224	0.0080927	0.00990474	0.0146949	0.0179378	0.0175213	0.011968	0.0141425	0.0165057	0.0143781	0.0126313	0.0231788	0.0206037	0.0200142	0.0261331	0.0151924	0.0146318	0.0132646
NP_001034967.1	89886486	Strn4	striatin-4 isoform 2 [Mus musculus]	0.00999892	0.00549394	0	0	0.00372017	0.00161387	0.0103244	0.0013473	0.00129599	0.0106609	0.0143816	0.0118692	0.0113267	0.0190923	0.0141408	0.014867	0.0112896	0.00545649
NP_001103721.1	159110463	Hmbs	porphobilinogen deaminase isoform 2 [Mus musculus]	0.0420715	0.0432483	0.0329071	0.0219442	0.0288211	0.0276451	0.0360613	0.0292821	0.0205475	0.0434766	0.057773	0.055839	0.0324632	0.0787311	0.0733511	0.051129	0.0529986	0.0649547
NP_001107560.1	166197681	Pdlim7	PDZ and LIM domain protein 7 isoform a [Mus musculus]	0.0103167	0.00803654	0.0102285	0.0173179	0.00964496	0.00658268	0.0110469	0.015002	0.00654698	0.0231501	0.0171686	0.00349047	0.0204556	0.0296446	0.0190174	0.0150431	0.0251463	0.0221244
NP_001139781.1	226423873	Dbnl	drebrin-like protein isoform 3 [Mus musculus]	0.160215	0.14345	0.129211	0.153937	0.150093	0.160427	0.118013	0.143757	0.12632	0.123395	0.133981	0.170619	0.138178	0.181376	0.181901	0.137809	0.138393	0.129094
NP_001158263.1	258645102	Map3k20	mitogen-activated protein kinase kinase kinase 20 isoform 3 [Mus musculus]	0.0281684	0.0403915	0.0389665	0.0342866	0.0540065	0.0352886	0.0269555	0.0338958	0.0360992	0.0591687	0.0347888	0.0476144	0.0401954	0.0516724	0.0437087	0.028661	0.0591618	0.0512281
NP_001177286.1	298676452	Naxd	ATP-dependent (S)-NAD(P)H-hydrate dehydratase isoform 2 [Mus musculus]	0.103275	0.121055	0.0908404	0.0934166	0.11304	0.0999804	0.123913	0.128373	0.114622	0.105046	0.106136	0.110232	0.124756	0.141815	0.144976	0.134983	0.127273	0.0817831
NP_001277746.1	595763503	Sparc	SPARC isoform 2 precursor [Mus musculus]	0.349542	0.361159	0.317752	0.422635	0.275895	0.342041	0.304288	0.270745	0.263444	0.617226	0.649063	0.64605	0.302474	0.656386	0.593508	0.501162	0.405267	0.519522
NP_001278003.1	597517964	Nsfl1c	NSFL1 cofactor p47 isoform b [Mus musculus]	0.134335	0.159102	0.134525	0.0980125	0.123278	0.123606	0.0811215	0.136824	0.151514	0.184955	0.193111	0.210007	0.127359	0.166547	0.174181	0.109808	0.130786	0.118761
NP_001291648.1	754170607	Atp5f1	ATP synthase F(0) complex subunit B1, mitochondrial isoform 2 [Mus musculus]	0.165053	0.142017	0.119991	0.132548	0.123322	0.0798209	0.124151	0.126724	0.103361	0.155866	0.183053	0.202525	0.114903	0.153939	0.185239	0.187852	0.132412	0.112213
NP_001297375.1	881087950	Dab2	disabled homolog 2 isoform d [Mus musculus]	0.0031094	0.00703224	0.0154576	0.0050403	0.00933914	0.00813033	0.00586934	0.00342948	0.00503431	0.00935628	0.0103504	0.0091922	0.0130747	0.0125551	0.00685057	0.0102241	0.00927867	0.00900601
NP_001343369.1	1249618595	Iqsec1	IQ motif and SEC7 domain-containing protein 1 isoform c [Mus musculus]	0.00854329	0.00899248	0.00233419	0.00761993	0.00502308	0.00670902	0.00299503	0.00512634	0.00438863	0.00553388	0.00356305	0.00867628	0.0013914	0.00629382	0.00191011	0.00521527	0.00458422	0.0014696
NP_031407.2	31982520	Acadl	long-chain specific acyl-CoA dehydrogenase, mitochondrial precursor [Mus musculus]	0.216995	0.203969	0.198023	0.220604	0.211995	0.205395	0.205848	0.204495	0.194472	0.238144	0.205663	0.209242	0.315871	0.293673	0.287006	0.233213	0.209948	0.216244
NP_031436.2	31982511	Adh5	alcohol dehydrogenase class-3 isoform 1 [Mus musculus]	0.230326	0.21326	0.214709	0.200968	0.216387	0.196082	0.179592	0.252141	0.187974	0.155066	0.205101	0.178106	0.154772	0.165332	0.139565	0.234002	0.18787	0.204708
NP_031922.1	7106301	Mapre1	microtubule-associated protein RP/EB family member 1 [Mus musculus]	0.169988	0.149706	0.173664	0.178766	0.160541	0.139036	0.207043	0.211213	0.135118	0.215815	0.2605	0.219038	0.16809	0.203327	0.212086	0.24602	0.283473	0.252982
NP_032010.2	113680348	Fscn1	fascin [Mus musculus]	0.0382804	0.0413193	0.0249472	0.0132865	0.00811083	0.00855525	0.00550234	0.00560714	0.0218267	0.0360032	0.04289	0.055632	0.0464674	0.0446871	0.0514659	0.0490662	0.0428863	0.0435246
NP_032176.2	238624186	Gpc4	glypican-4 precursor [Mus musculus]	0.00352332	0.0061515	0.00646823	0.00590264	0.00169112	0.00140186	0.000853623	0.00611709	0.00542131	0.0045397	0.00423597	0.0027747	0.00867161	0.00887095	0.0107732	0.00788206	0.00581164	0.00406016
NP_032181.2	254553458	Gpi1	glucose-6-phosphate isomerase [Mus musculus]	0.301999	0.370096	0.29603	0.297372	0.342507	0.352928	0.285148	0.330463	0.390804	0.355385	0.413834	0.409769	0.388812	0.478012	0.466274	0.416357	0.407908	0.393383
NP_032366.2	31982258	Igfals	insulin-like growth factor-binding protein complex acid labile subunit precursor [Mus musculus]	0.00403047	0.00291814	0.0019807	0.00375302	0	0	0.0030934	0.00373685	0	0.0134748	0.00795557	0.00871741	0.00383736	0.00871667	0.0073985	0.0105589	0.00279883	0.00323449
NP_032644.3	254540027	Mdh1	malate dehydrogenase, cytoplasmic isoform Mdh1 [Mus musculus]	0.846007	0.848484	0.909837	0.583333	0.694814	0.800041	0.841916	0.633144	0.63972	1.00337	1.19003	1.08114	1.10246	0.723158	0.978995	0.484127	0.927883	1.01498
NP_032676.2	148540106	Mut	methylmalonyl-CoA mutase, mitochondrial precursor [Mus musculus]	0.0121384	0.00230882	0.00873584	0.00937145	0.0115145	0.00928949	0.0137969	0.00930658	0.008558	0.0114966	0.0127353	0.010637	0.0142443	0.0215766	0.0233422	0.00704129	0.00823075	0.00859522
NP_032835.2	226371752	Pdgfrb	platelet-derived growth factor receptor beta isoform 2 precursor [Mus musculus]	0.00420285	0.00610511	0.00780962	0.00672801	0.00330519	0.00313194	0.00306546	0.002447	0.000930585	0.0059914	0.0071909	0.00668051	0.00535807	0.00945768	0.0100985	0.00147696	0.00398229	0.0030287
NP_032876.1	6679337	Pitpna	phosphatidylinositol transfer protein alpha isoform [Mus musculus]	0.146016	0.139363	0.181036	0.112531	0.151911	0.160663	0.193942	0.133938	0.135559	0.223499	0.193549	0.178406	0.189659	0.150472	0.220993	0.211872	0.215088	0.19007
NP_033310.2	128485774	Stat6	signal transducer and transcription activator 6 [Mus musculus]	0	0.000542167	0	0.00270008	0.00204019	0.000910882	0	0.00100441	0	0.00679574	0.00464608	0.00502763	0.0129691	0.00590604	0.00571504	0.00102012	0	0.00208
NP_033804.2	160707956	Anxa7	annexin A7 [Mus musculus]	0.087729	0.0887162	0.099722	0.0837874	0.0943299	0.0816191	0.0563325	0.0935991	0.0935653	0.0895269	0.112886	0.0950696	0.110272	0.136535	0.111161	0.102294	0.080427	0.109479
NP_033805.1	6753066	Aoc3	membrane primary amine oxidase [Mus musculus]	0.0196204	0.0196937	0.0163831	0.0213082	0.0190228	0.0277903	0.00917647	0.0147355	0.00953266	0.0115238	0.0136531	0.0176824	0.0149253	0.00823712	0.00972519	0.00621384	0.00413443	0.00587763
NP_034059.2	40789282	Col18a1	collagen alpha-1(XVIII) chain isoform 2 precursor [Mus musculus]	0.00962339	0.00777356	0.00480582	0.00375788	0.00466673	0.00455831	0.0042046	0.00355929	0.00440906	0.0110132	0.00295072	0.010525	0.0117631	0.0121052	0.0105465	0.0055411	0.00701534	0.00611806
NP_034573.2	225007593	Hmox2	heme oxygenase 2 isoform 1 [Mus musculus]	0.0506288	0.0435315	0.0377087	0.0329955	0.0590883	0.0315763	0.0434742	0.0487064	0.048122	0.0728307	0.0804037	0.103169	0.0966711	0.0926797	0.09875	0.0794524	0.0451922	0.0790136
NP_034676.1	33469101	Ikbkb	inhibitor of nuclear factor kappa-B kinase subunit beta isoform 2 [Mus musculus]	8.28864e-05	0	0.000833352	0.000838824	9.4728e-05	0	0	0.00118168	0	0.000952442	0.00153508	0.00272348	0.00309983	0.00499271	0.00344102	0.00191848	0.0031474	0.00134481
NP_035293.1	6755160	Eif2ak2	interferon-induced, double-stranded RNA-activated protein kinase [Mus musculus]	0	0	0	0.00361461	0.00565966	0.00151146	0	0	0	0.00552161	0.00202795	0	0.0328943	0.0214091	0.0241813	0.0246562	0.0135203	0.0107877
NP_035457.1	45476581	Scp2	non-specific lipid-transfer protein [Mus musculus]	0.201225	0.185661	0.164491	0.191028	0.181121	0.203001	0.164239	0.142959	0.222782	0.156866	0.130219	0.0656533	0.0964277	0.163059	0.181174	0.237936	0.252349	0.159381
NP_035837.1	6755987	Vtn	vitronectin precursor [Mus musculus]	0.0832846	0.0798672	0.0528327	0.0933448	0.0714524	0.0786375	0.0525071	0.0859447	0.0781199	0.0837547	0.0741542	0.0795759	0.168447	0.138892	0.132319	0.0848944	0.091134	0.10319
NP_035862.2	113205059	Ybx1	nuclease-sensitive element-binding protein 1 [Mus musculus]	0.343462	0.296795	0.288814	0.442138	0.427515	0.435448	0.260641	0.286517	0.273048	0.654911	0.627389	0.852978	0.293133	0.373496	0.409087	0.247817	0.250245	0.315377
NP_035882.1	6756053	Zpr1	zinc finger protein ZPR1 [Mus musculus]	0.00380348	0.00500413	0.00384229	0.00514616	0.00349879	0.00884688	0.00583679	0.009905	0.0040384	0.0171725	0.0181462	0.013904	0.00154062	0.00345282	0.00761192	0.00765394	0.00893105	0.00691927
NP_036006.1	6755224	Twf2	twinfilin-2 [Mus musculus]	0.11584	0.124603	0.0717846	0.122919	0.0947083	0.105573	0.0844344	0.0996081	0.102938	0.176815	0.181656	0.14602	0.125396	0.144744	0.174753	0.146912	0.0924577	0.0902764
NP_036098.1	6755198	Psma6	proteasome subunit alpha type-6 isoform 1 [Mus musculus]	0.126305	0.100217	0.101921	0.0867478	0.111448	0.0912462	0.127034	0.0916519	0.101839	0.214947	0.239206	0.257258	0.220787	0.28859	0.287873	0.17393	0.156948	0.142757
NP_038569.1	10092608	Gstp1	glutathione S-transferase P 1 [Mus musculus]	1.3233	0.985125	1.01019	0.904773	0.991469	0.954996	0.649501	0.842704	0.681158	1.40753	1.30591	1.38194	1.2773	1.29475	1.34556	1.34896	1.43274	1.33491
NP_038692.1	7305485	Sh3gl1	endophilin-A2 isoform 1 [Mus musculus]	0.0392293	0.0559039	0.0312489	0.0418049	0.0405662	0.0285231	0.0290662	0.0136489	0.0289006	0.0863788	0.100802	0.102575	0.0611785	0.0577069	0.0808734	0.0593245	0.0468449	0.0475386
NP_038749.1	7305443	Rpl7a	60S ribosomal protein L7a [Mus musculus]	0.146813	0.115544	0.0749651	0.136633	0.122681	0.0687305	0.147677	0.0627439	0.113929	0.0492488	0.0819019	0.0548252	0.180462	0.10463	0.114942	0.105832	0.137648	0.143321
NP_057887.2	172072643	Reck	reversion-inducing cysteine-rich protein with Kazal motifs precursor [Mus musculus]	0.00978266	0.00964248	0.00755459	0.00932285	0.00810404	0.0088174	0.00714182	0.00987461	0.00740374	0.00684134	0.00620424	0.00723014	0.0034482	0.00592233	0.00811538	0.00292232	0.00728578	0.00553658
NP_058072.2	31543902	Txnl1	thioredoxin-like protein 1 [Mus musculus]	0.0947413	0.0805631	0.102685	0.111078	0.114742	0.194025	0.14083	0.124148	0.215324	0.23058	0.189881	0.181514	0.126487	0.145923	0.137609	0.113323	0.111053	0.104873
NP_058599.1	13937355	Esd	S-formylglutathione hydrolase isoform 2 [Mus musculus]	0.340792	0.394099	0.370563	0.457416	0.426422	0.293506	0.44793	0.4894	0.481098	0.319103	0.273778	0.262953	0.373677	0.292353	0.369982	0.431503	0.415088	0.422833
NP_058601.2	93102413	Galk1	galactokinase [Mus musculus]	0.0444558	0.0694996	0.0567175	0.0591997	0.0471376	0.0730807	0.0570855	0.0431067	0.0626908	0.0671441	0.0728707	0.072941	0.101953	0.100418	0.0996506	0.0743589	0.0800633	0.0410107
NP_061208.3	205360918	Igtp	interferon gamma induced GTPase [Mus musculus]	0.00581204	0.0019042	0.00189198	0.0388847	0.0411306	0.0312226	0.0221808	0.0266838	0.0165081	0.00723769	0.00695229	0.00757144	0.0730248	0.103728	0.10243	0.0250062	0.0389135	0.0298748
NP_061255.1	9055218	Prpf40a	pre-mRNA-processing factor 40 homolog A [Mus musculus]	0.00279419	0.00550273	0.0072012	0.00696235	0.0051259	0.00686168	0.00500054	0.0107395	0.0101908	0.0153808	0.0112499	0.0138393	0.0139163	0.0181629	0.0116093	0.0056365	0.00315183	0.0068699
NP_061269.1	9055370	Eif3i	eukaryotic translation initiation factor 3 subunit I [Mus musculus]	0.0670187	0.0450479	0.0844324	0.0448393	0.0718155	0.0596867	0.0454342	0.0691766	0.0739515	0.108111	0.129785	0.128804	0.0661595	0.123601	0.123392	0.073964	0.0727376	0.0642729
NP_061283.2	31980904	Cpsf3	cleavage and polyadenylation specificity factor subunit 3 [Mus musculus]	0	0.00103271	0.00202995	0.00193232	0	0	0.000521719	0.00367525	0.00258438	0.00546746	0.00888647	0.00599818	0.00257694	0.0071189	0.00623902	0.00291783	0.00103957	0.00322289
NP_062800.1	9789985	Ivd	isovaleryl-CoA dehydrogenase, mitochondrial precursor [Mus musculus]	0.0980912	0.088638	0.0614252	0.0968377	0.0722552	0.0987802	0.0870115	0.0964186	0.0520595	0.0758078	0.068334	0.0665981	0.134716	0.0843035	0.0644857	0.114269	0.113215	0.0970175
NP_065266.1	10048462	Slc25a20	mitochondrial carnitine/acylcarnitine carrier protein [Mus musculus]	0.058459	0.0501926	0.044559	0.0121341	0.0291011	0.0431889	0.01299	0.0194164	0.0274907	0.0246321	0.0241584	0.0268208	0.0219068	0.0206166	0.0316945	0.0268615	0.0397644	0.0235271
NP_067395.1	12328814	Stk4	serine/threonine-protein kinase 4 [Mus musculus]	0.0218609	0.0247105	0.0260395	0.0376211	0.0156619	0.0451472	0.0159479	0.0180949	0.0294462	0.0733613	0.0601655	0.0760647	0.021891	0.0432037	0.0488916	0.0425711	0.0428294	0.0273122
NP_067510.3	227430367	Smu1	WD40 repeat-containing protein SMU1 [Mus musculus]	0.00856403	0.00943957	0.00500871	0.00763113	0.00786429	0.00458779	0.00713526	0.00533367	0.0130815	0.0379302	0.0326951	0.0297481	0.0335595	0.0339076	0.017237	0.0105865	0.014967	0.0263624
NP_068683.1	11230778	Tmod1	tropomodulin-1 [Mus musculus]	0.0777386	0.0833638	0.0750739	0.0792548	0.0978409	0.0815602	0.0769827	0.0835903	0.083457	0.0740584	0.0828572	0.0733205	0.0655221	0.0775052	0.0727149	0.083084	0.0812953	0.0722678
NP_075629.2	31981269	Glrx3	glutaredoxin-3 isoform 1 [Mus musculus]	0.0456623	0.0850389	0.0472551	0.0695812	0.12412	0.0678545	0.0568936	0.0769798	0.0617162	0.119094	0.0645317	0.132116	0.088422	0.0823338	0.0745276	0.128274	0.113359	0.0932716
NP_075631.2	160837788	Arpc1b	actin-related protein 2/3 complex subunit 1B [Mus musculus]	0.238576	0.135183	0.154789	0.220773	0.201844	0.16945	0.120909	0.246147	0.252288	0.305599	0.294357	0.289837	0.256535	0.283088	0.288944	0.317723	0.341151	0.289015
NP_075664.1	12963555	Nit2	omega-amidase NIT2 [Mus musculus]	0.0520904	0.0478657	0.0489281	0.0443512	0.0533415	0.0446819	0.0548291	0.041174	0.051422	0.0544532	0.0606053	0.0552817	0.0498004	0.0495156	0.069021	0.0705941	0.0653361	0.0533502
NP_077143.2	119508443	Dnajc10	dnaJ homolog subfamily C member 10 precursor [Mus musculus]	0.0026137	0.00167038	0.00305001	0.00456106	0.00385405	0.00850471	0.0058742	0.00723889	0.00366999	0.00381451	0.00908027	0.00765902	0.00641221	0.0130197	0.0117696	0.00670926	0.00810549	0.00960395
NP_077159.1	13195624	Ndufa10	NADH dehydrogenase [ubiquinone] 1 alpha subcomplex subunit 10, mitochondrial precursor [Mus musculus]	0.0197716	0.023895	0.0215366	0.042946	0.0474745	0.0380891	0.039588	0.0492397	0.0544951	0.0139122	0.0482725	0.0310591	0.0232685	0.0633784	0.0507522	0.0689758	0.0750609	0.0733117
NP_077185.1	13195646	Crip2	cysteine-rich protein 2 isoform 1 [Mus musculus]	1.8381	1.81552	1.87718	2.01925	2.11712	2.59942	2.37081	1.4792	2.00596	2.50354	1.95558	2.23043	1.92927	1.95569	1.51791	1.70802	1.51681	2.03752
NP_077753.1	45544618	Mtap	S-methyl-5'-thioadenosine phosphorylase [Mus musculus]	0.023447	0.0208506	0.0330825	0.0233895	0.0329294	0.0155262	0.0532746	0.0352663	0.0458274	0.0601223	0.0609819	0.0515662	0.0471094	0.0467624	0.0891367	0.0397897	0.0480263	0.0467016
NP_080112.1	13385312	Plin3	perilipin-3 [Mus musculus]	0.0979267	0.103967	0.0894664	0.0623313	0.0983309	0.0760034	0.0707017	0.075289	0.0825008	0.188917	0.199074	0.178417	0.110759	0.169441	0.177817	0.112795	0.136361	0.116203
NP_080208.2	270265917	Syap1	synapse-associated protein 1 [Mus musculus]	0.0161114	0.0115107	0.0210261	0.0190474	0.0124326	0.0116474	0.0124664	0.0157534	0.00661829	0.020652	0.0362702	0.0455125	0.0191303	0.0402877	0.0139611	0.0354395	0.0204855	0.0216887
NP_080306.1	14149756	Eif2s2	eukaryotic translation initiation factor 2 subunit 2 [Mus musculus]	0.0556741	0.0499827	0.0417146	0.0559794	0.0584429	0.0528223	0.0346841	0.0649743	0.0503104	0.0658901	0.0582338	0.0471075	0.0217195	0.0717898	0.0732188	0.02605	0.0479994	0.0335972
NP_080578.1	13385798	Dctn4	dynactin subunit 4 isoform 1 [Mus musculus]	0.0201483	0.021726	0.0201883	0.026855	0.0320106	0.0318711	0.015177	0.0384186	0.0356027	0.0373778	0.0244971	0.0443395	0.0406312	0.0398783	0.0393285	0.0387831	0.0453345	0.0403148
NP_080750.1	23956176	Sugt1	protein SGT1 homolog [Mus musculus]	0.0403643	0.0317354	0.0280461	0.0452809	0.035852	0.04054	0.00378149	0.049157	0.0384551	0.112703	0.0875496	0.106795	0.0695157	0.0838017	0.0802874	0.0626851	0.0604286	0.05885
NP_080943.3	170650597	Fam114a1	protein Noxp20 [Mus musculus]	0	0	0.00371452	0.00314361	0.00498874	0.00226378	0.00323816	0.00350885	0.00204474	0.00731552	0.018266	0.0239038	0.0200089	0.0157605	0.014506	0.00578703	0.00957283	0.00625661
NP_080971.2	38142460	Etfb	electron transfer flavoprotein subunit beta [Mus musculus]	0.454501	0.46154	0.434568	0.427558	0.435675	0.4584	0.350873	0.427677	0.517428	0.431302	0.3865	0.282433	0.372472	0.231721	0.232145	0.37586	0.427993	0.429839
NP_081236.1	21312216	Gsdmd	gasdermin-D [Mus musculus]	0.00422622	0.003081	0.0119801	0.00456528	0.015638	0.0107765	0	0.00957034	0.00438188	0.0115347	0.00955245	0.00552684	0.0128485	0.027796	0.0243979	0.0196788	0.0187553	0.0106611
NP_081676.1	21312570	Lman1	protein ERGIC-53 precursor [Mus musculus]	0.0847724	0.076964	0.0667161	0.10237	0.0913351	0.0851608	0.0520893	0.0690092	0.0695666	0.103268	0.118778	0.0775217	0.0929603	0.138841	0.132305	0.0845723	0.0928325	0.103944
NP_081744.1	189458849	Cpm	carboxypeptidase M precursor [Mus musculus]	0.0251737	0.0136267	0.00632119	0.019108	0.0273008	0.0223704	0.0157062	0.0200136	0.0212116	0.0361172	0.0393423	0.0403798	0.02856	0.0281525	0.0263611	0.0129688	0.0133693	0.0115739
NP_082180.2	147904569	Cpn2	carboxypeptidase N subunit 2 precursor [Mus musculus]	0.00901848	0.0102683	0.00403455	0.00350431	0.00280642	0.00513904	0.0151811	0.00928839	0.00894419	0.00881852	0.0112474	0.00889443	0.0251436	0.0285751	0.0293368	0.0240383	0.0292583	0.0221933
NP_082320.1	21312564	Cnn3	calponin-3 [Mus musculus]	0.330134	0.308882	0.216145	0.174222	0.0979109	0.175215	0.0937273	0.163774	0.113316	0.28383	0.271905	0.251684	0.229542	0.251726	0.215203	0.375581	0.407797	0.329013
NP_082571.1	30794140	Pdia5	protein disulfide-isomerase A5 precursor [Mus musculus]	0.0214141	0.0266639	0.0209398	0.0205874	0.014171	0.0224209	0.0207313	0.0227853	0.00883467	0.0217234	0.0212546	0.0151946	0.00541718	0.0173862	0.0249018	0.0153184	0.0231378	0.0211777
NP_082934.3	254911014	Ppp1r21	protein phosphatase 1 regulatory subunit 21 [Mus musculus]	0.00378727	0.000628556	0.000658166	0.00237403	0.00419946	0.00132001	0.00105403	0.0010656	0.00106751	0.00891191	0.00525609	0.00781162	0.00782353	0.00811145	0.0071552	0.00260423	0.00550388	0.00260756
NP_083433.1	22095003	Sf3a3	splicing factor 3A subunit 3 [Mus musculus]	0.0323291	0.0400374	0.0410152	0.0138269	0.0353182	0.0311467	0.0209919	0.0304707	0.0153404	0.0572198	0.0680058	0.0613433	0.03648	0.0517186	0.043467	0.0223936	0.0303116	0.0305284
NP_083801.1	183583559	Prex2	phosphatidylinositol 3,4,5-trisphosphate-dependent Rac exchanger 2 protein isoform 1 [Mus musculus]	0.000374411	0.000864087	0.000308411	0.00123885	0.00198642	0.00178256	0.00229058	0.00243873	0.00274049	0.000611395	0.000878694	0.00186243	0.00263627	0.00173334	0.00141186	0.00152394	0.000932295	0.00120372
NP_083849.1	18250284	Idh3a	isocitrate dehydrogenase [NAD] subunit alpha, mitochondrial precursor [Mus musculus]	0.0815512	0.117417	0.11081	0.125482	0.149255	0.099056	0.105194	0.13765	0.0705229	0.153306	0.143168	0.158725	0.15451	0.122558	0.145925	0.145493	0.173715	0.161529
NP_083997.1	126722910	Snx27	sorting nexin-27 isoform 2 [Mus musculus]	0.00557122	0.00333299	0.00520122	0.00285053	0.00312996	0.00480235	0.00270502	0.00306795	0.00338209	0.00425975	0.00385532	0.00368155	0.0165524	0.007337	0.00902609	0.00792635	0.0109951	0.00890821
NP_444409.1	16716467	Nans	sialic acid synthase [Mus musculus]	0.0896579	0.0844651	0.0761859	0.0853362	0.0497539	0.0797914	0.100946	0.0817672	0.0947055	0.128189	0.0834022	0.0897299	0.0956721	0.109089	0.140655	0.0614137	0.0938289	0.0967793
NP_542120.2	61102728	Itpr3	inositol 1,4,5-trisphosphate receptor type 3 [Mus musculus]	0.000742933	0.000850364	0.000388232	0.000219252	0.000238269	1.94404e-05	0	0.000350906	0.000388924	0.000435424	0.000610429	0.000788142	0.00112404	0.000775361	0.00233422	0.0010565	0.000325431	0.000961539
NP_542123.3	188528894	Tm9sf2	transmembrane 9 superfamily member 2 precursor [Mus musculus]	0.0588333	0.0442348	0.0539719	0.0615579	0.047667	0.0502323	0.0349829	0.0488304	0.0479708	0.0769631	0.0930963	0.0681055	0.0596302	0.109945	0.10316	0.0660085	0.0828057	0.0919002
NP_569716.2	165932373	Colec12	collectin-12 [Mus musculus]	0.0368093	0.0356422	0.019145	0.023791	0.0228688	0.02595	0.0342639	0.022128	0.0247118	0.0295931	0.0284615	0.0303134	0.0301083	0.0344732	0.0348845	0.0411835	0.0352538	0.036746
NP_598639.1	19527092	Rcc1	regulator of chromosome condensation isoform 2 [Mus musculus]	0.0269214	0.0276675	0.0265634	0.0302655	0.0325334	0.0437596	0.0139752	0.0391359	0.0420514	0.0823188	0.0902388	0.0669192	0.0322129	0.0704341	0.0874494	0.032034	0.0343492	0.0326458
NP_598833.1	19527294	Akr1c14	3-alpha-hydroxysteroid dehydrogenase [Mus musculus]	0.128036	0.129874	0.103155	0.0756309	0.0997047	0.0721753	0.0856586	0.100728	0.0989392	0.0634655	0.0844038	0.0575933	0.104814	0.0894709	0.0909928	0.0579896	0.0920086	0.0725453
NP_613051.3	119672912	Cherp	calcium homeostasis endoplasmic reticulum protein [Mus musculus]	0.00613249	0.00661324	0.00573328	0.00465826	0.00433662	0.00450756	0	0.00441217	0.00322802	0.0126067	0.015698	0.0112657	0.00567469	0.00993503	0.00814411	0.00126696	0.00114781	0.00115035
NP_660212.2	281332108	Oas1a	2'-5'-oligoadenylate synthase 1A [Mus musculus]	0	0	0	0	0	0	0	0	0	0	0	0	0.0365402	0.0772521	0.0600462	0.00445813	0.0193737	0.00194207
NP_663355.1	21703762	Eif3m	eukaryotic translation initiation factor 3 subunit M [Mus musculus]	0.0491505	0.0408725	0.0300182	0.0452281	0.0453657	0.0587139	0.045852	0.0623036	0.0594604	0.0861157	0.105128	0.12594	0.100013	0.103314	0.136179	0.0809454	0.110728	0.0762175
NP_663504.1	21704042	Cstf3	cleavage stimulation factor subunit 3 isoform 1 [Mus musculus]	0.00124393	0.00239658	0.00125351	0	0	0.00274766	0	0	0.00254719	0	0	0.0018865	0.00949281	0.00674762	0.00173319	0.0051877	0.00206057	0.005601
NP_666187.2	165972321	Lemd2	LEM domain-containing protein 2 [Mus musculus]	0.0143351	0.0170026	0.0134366	0.0135255	0.0120301	0.0144944	0.00617756	0.0194937	0.0112613	0.0103715	0.00733778	0.0134038	0.00704521	0.00508823	0.00398712	0.00623986	0.00527408	0
NP_694767.3	122937370	Mmrn2	multimerin-2 precursor [Mus musculus]	0.00985777	0.0143602	0.0155127	0.0105493	0.0133853	0.00968093	0.0142399	0.0117501	0.0161025	0.0100468	0.00858515	0.00864125	0.0104936	0.0148404	0.0188869	0.0111341	0.0109824	0.0140352
NP_742146.1	26006861	Pdxk	pyridoxal kinase [Mus musculus]	0.114424	0.104351	0.0925431	0.120103	0.123225	0.134121	0.101764	0.118731	0.104195	0.127806	0.145072	0.141737	0.125178	0.13457	0.124908	0.118994	0.138357	0.119744
NP_758459.2	227908800	Wdr11	WD repeat-containing protein 11 [Mus musculus]	0.00128968	0.0016914	0	0.00137045	0.000611446	0.0013067	0	0.000560466	0.000726275	0.00542252	0.00552816	0.00401807	0.001019	0.00525417	0.00215137	0.00277597	0.00330935	0.00305566
NP_766254.2	295444834	Agps	alkyldihydroxyacetonephosphate synthase, peroxisomal [Mus musculus]	0.0094839	0.00843552	0.0100305	0.00394869	0.00221469	0.0047036	0.00946842	0.00710783	0.00410971	0.0100543	0.0181353	0.0143114	0.0105226	0.0201643	0.0220776	0.0126603	0.00753076	0.0121095
NP_766594.1	27370510	Pon3	serum paraoxonase/lactonase 3 precursor [Mus musculus]	0.403094	0.376665	0.338437	0.371435	0.313871	0.28123	0.247817	0.198883	0.298793	0.241147	0.299491	0.226116	0.229421	0.241207	0.2601	0.304064	0.346971	0.248123
NP_766601.2	162287131	Map1s	microtubule-associated protein 1S [Mus musculus]	0.00221144	0.00316353	0.00404493	0.00968736	0.00834533	0.00923937	0.00224881	0.00847189	0.0050809	0.0106966	0.0157207	0.00906482	0.0113953	0.00993217	0.0188815	0.0117282	0.0156902	0.015633
NP_849242.1	30725764	Pld4	phospholipase D4 [Mus musculus]	0.0061406	0.0074051	0.0116289	0.00675907	0.0128301	0.00657341	0.00467798	0.00806675	0.00804309	0.00640135	0	0.00396685	0.041892	0.0381771	0.0300733	0.00849564	0.00823644	0.00896244
NP_899099.2	254911027	Nbeal2	neurobeachin-like protein 2 [Mus musculus]	2.85476e-05	0	0	5.8739e-05	0	0	7.04394e-05	8.25465e-05	0	0.000407231	0.00129438	0.000149218	0.000452876	0.000724566	0.00031316	0.000192684	0.000168464	0.00036235
XP_006497857.1	568913172	Ptgs1	PREDICTED: prostaglandin G/H synthase 1 isoform X2 [Mus musculus]	0.0522192	0.0435828	0.0489083	0.0447738	0.0521734	0.0472444	0.0414558	0.039572	0.0246628	0.0407451	0.0542948	0.0470306	0.0534	0.0707906	0.0725439	0.0749784	0.0874854	0.0710673
XP_006499053.1	568915933	Ptpra	PREDICTED: receptor-type tyrosine-protein phosphatase alpha isoform X2 [Mus musculus]	0.00378774	0	0	0	0.00106044	0	0	0.00100332	0.00539026	0.00450177	0.00498822	0.00749209	0.00533559	0.00607154	0.00509278	0.00372917	0.00304776	0.00091314
XP_006502995.1	568928764	Urod	PREDICTED: uroporphyrinogen decarboxylase isoform X2 [Mus musculus]	0.0100034	0.0185229	0.0251696	0.0132699	0.0214254	0.0128866	0.0150701	0.0116684	0.0164538	0.0299307	0.0284278	0.0290634	0.0209539	0.041245	0.0305476	0.0458078	0.0291634	0.0429698
XP_006504404.1	568937934	Asl	PREDICTED: argininosuccinate lyase isoform X1 [Mus musculus]	0.0334187	0.0464885	0.0338511	0.0276917	0.0255179	0.0246466	0.0349902	0.0410789	0.0440395	0.027414	0.0155905	0.0180755	0.0267521	0.031315	0.0451521	0.0483058	0.0391286	0.0447989
XP_006504988.1	568939279	Stard13	PREDICTED: stAR-related lipid transfer protein 13 isoform X4 [Mus musculus]	0.00187394	0.00184118	0.00307521	0.00123614	0	0.00123425	0	0.0011495	0.00204536	0.00161573	0.00248654	0.00233348	0.00234887	0.00206753	0.00163813	0.00278573	0.00237245	0.0015178
XP_006508569.1	568952682	Nap1l4	PREDICTED: nucleosome assembly protein 1-like 4 isoform X2 [Mus musculus]	0.284164	0.324509	0.34029	0.318165	0.344979	0.28102	0.214471	0.311508	0.273416	0.515835	0.542548	0.60563	0.276375	0.488355	0.472407	0.336787	0.340218	0.293936
XP_006510183.2	755528500	Smarca4	PREDICTED: transcription activator BRG1 isoform X8 [Mus musculus]	0.00182635	0.00083967	0.000518541	0.00219231	0.00210724	0.00159296	0.000836985	0.00201752	0	0.00584562	0.00688243	0.00411123	0.00512374	0.00684138	0.00706992	0.0030346	0.00546117	0.0048374
XP_006512684.1	568965165	Reps1	PREDICTED: ralBP1-associated Eps domain-containing protein 1 isoform X2 [Mus musculus]	0.00205694	0.00316744	0.00139885	0.00515631	0.00133629	0.00171248	0.000688436	0.00105154	0.00183639	0.0028041	0.000924839	0.00258616	0.000986435	0.00207581	0.00162916	0.0031746	0.00167863	0.00300864
XP_006514339.1	568968875	Ccdc6	PREDICTED: coiled-coil domain-containing protein 6 isoform X1 [Mus musculus]	0.0150227	0.0105428	0.0154416	0.00494986	0.00528406	0.00239517	0.00463961	0.0114051	0.0123269	0.0140665	0.013937	0.013232	0.0110754	0.0132818	0.00840816	0.0110616	0.00345374	0.00638356
XP_006516231.1	568980267	Rbm25	PREDICTED: RNA-binding protein 25 isoform X2 [Mus musculus]	0.017793	0.0121279	0.0184236	0.0133702	0.01177	0.0161667	0.00497673	0.0129252	0.00941599	0.029341	0.0314536	0.0275028	0.010012	0.02396	0.0183206	0.00810832	0.0133854	0.00902435
XP_006526436.1	569004768	Nedd4l	PREDICTED: E3 ubiquitin-protein ligase NEDD4-like isoform X3 [Mus musculus]	0.0111148	0.00767467	0.0106866	0.00627391	0.00821386	0.00699159	0.0111409	0.0087865	0.00537984	0.00876854	0.00645191	0.00730313	0.00899263	0.0100792	0.0100893	0.0076925	0.0116386	0.012362
XP_006530357.1	568937127	Oasl1	PREDICTED: 2'-5'-oligoadenylate synthase-like protein 1 isoform X1 [Mus musculus]	0	0	0	0	0	0	0	0	0	0	0	0	0.00537036	0.0113121	0.0129206	0	0	0
XP_006532612.1	568972328	Arhgdia	PREDICTED: rho GDP-dissociation inhibitor 1 isoform X1 [Mus musculus]	3.57315	3.22482	3.21607	1.93766	3.08534	3.07277	3.81161	3.03219	3.87146	4.01707	3.94412	3.59981	3.75207	3.7255	3.78304	3.14455	3.37751	3.00488
XP_006534417.1	568976106	Cluh	PREDICTED: clustered mitochondria protein homolog isoform X2 [Mus musculus]	0	0	0	0.000427114	0	0	0	0	0	0.00681635	0.00247055	0.00298144	0	0.00128953	0.00139946	0.00214551	0.000789388	0.000788349
XP_006538830.1	568931034	Ece1	PREDICTED: endothelin-converting enzyme 1 isoform X2 [Mus musculus]	0.032899	0.0274355	0.0293262	0.0258872	0.0202719	0.02308	0.0114948	0.0207079	0.0163998	0.0261272	0.0321186	0.0320597	0.0253452	0.0321535	0.0246122	0.0204067	0.0288787	0.0248954
XP_006539279.1	568931978	Fblim1	PREDICTED: filamin-binding LIM protein 1 isoform X2 [Mus musculus]	0.0322075	0.0365213	0.0343082	0.025099	0.0249623	0.0218756	0.0461872	0.0448265	0.0157597	0.0624242	0.0489627	0.0670333	0.0330311	0.0525637	0.0644606	0.0482748	0.041803	0.0325189
XP_006539635.1	568944927	Lipe	PREDICTED: hormone-sensitive lipase isoform X2 [Mus musculus]	0.00141462	0.00684057	0.00332753	0.00640217	0.00708092	0.00508409	0.00390415	0.00286455	0.00476398	0.00524516	0.00552585	0.00383734	0.000845096	0.00970879	0.00810216	0.00638791	0.00592931	0.00713024
XP_011237574.1	755498625	Csnk2a1	PREDICTED: casein kinase II subunit alpha isoform X1 [Mus musculus]	0.0261513	0.030517	0.0241853	0.0337013	0.0558397	0.0392198	0.043428	0.0582728	0.15127	0.0262894	0.0148256	0.02192	0.0331446	0.151954	0.155157	0.0544338	0.031202	0.0444321
XP_011239761.1	755517291	Scrn1	PREDICTED: secernin-1 isoform X1 [Mus musculus]	0.0235588	0.0149037	0.016435	0.017168	0.0119321	0.0139247	0.0149232	0.0128179	0.0145782	0.0196079	0.0206222	0.0296844	0.0255816	0.0400016	0.0299251	0.0227978	0.0172213	0.0233234
XP_011245177.1	755560678	Tcof1	PREDICTED: treacle protein isoform X3 [Mus musculus]	0.00211631	0.00262269	0.00226964	0.000434362	0.00174436	0.00110572	0.0023098	0.00195402	0.00245197	0.0104261	0.0074049	0.0039212	0.00382531	0.00535981	0.00543777	0.00163461	0.000645833	0.00226181
XP_011245855.1	755565294	Rps4x	PREDICTED: 40S ribosomal protein S4, X isoform isoform X1 [Mus musculus]	0.345179	0.426672	0.407631	0.535282	0.550303	0.497965	0.382861	0.469763	0.374478	0.149925	0.143717	0.0409053	0.402788	0.303863	0.2697	0.455724	0.464843	0.47921
XP_011246439.1	755502479	Car1	PREDICTED: carbonic anhydrase 1 isoform X1 [Mus musculus]	0.62138	0.431799	0.519356	0.531204	0.583817	0.544352	0.421164	0.409446	0.299039	0.495447	0.502358	0.62933	0.81552	0.756764	0.775922	0.6378	0.913285	0.676474
XP_011246500.1	755513648	Naa25	PREDICTED: N-alpha-acetyltransferase 25, NatB auxiliary subunit isoform X1 [Mus musculus]	0.000711007	0	0.000681568	0.00142913	0.000680748	0.00104015	0.00106253	0	0	0.00110483	0.00108106	0.000534823	0.0014372	0.00590054	0.00545989	0.00211609	0	0
XP_017172078.1	1039748782	Zfr	PREDICTED: zinc finger RNA-binding protein isoform X5 [Mus musculus]	0.00449756	0.0038609	0.00261235	0.00234466	0.00184011	0.0047994	0.0026426	0.0042499	0.00369451	0.00953517	0.00739712	0.00922007	0.00399984	0.00499139	0.00564914	0.00338893	0.00416385	0.00315926
XP_017173327.1	1039755638	Nr3c1	PREDICTED: glucocorticoid receptor isoform X2 [Mus musculus]	0.006859	0.00485005	0.0059468	0.00620925	0.00533459	0.00496786	0.00604373	0.00789539	0.00844399	0.00944024	0.00798966	0.00673731	0.0066178	0.00496454	0.00831194	0.00677616	0.00548142	0.00521763
XP_017173870.1	1039796280	Fhl1	PREDICTED: four and a half LIM domains protein 1 isoform X3 [Mus musculus]	0.98313	0.919393	0.339895	0.822596	0.788813	1.00547	0.886777	0.169256	0.248671	1.07161	1.14578	1.15346	0.771042	1.17707	1.27081	1.0075	0.632153	0.585882
XP_017173926.1	1039796689	Reps2	PREDICTED: ralBP1-associated Eps domain-containing protein 2 isoform X7 [Mus musculus]	0.0135256	0.0137129	0.0175419	0.013739	0.0244548	0.017815	0.0178159	0.0254787	0.020427	0.0151177	0.0209107	0.015623	0.0194374	0.0215167	0.0153527	0.0169811	0.0210818	0.0165384
XP_017177614.1	1039778011	Ube3a	PREDICTED: ubiquitin-protein ligase E3A isoform X1 [Mus musculus]	0.00401783	0.00131784	0.00475393	0.00474193	0.00659681	0.00878118	0.000675563	0.0034179	0.00283264	0.0127334	0.0150451	0.016886	0	0.00566704	0.00778704	0.00582838	0.00655654	0.00495698
XP_017177896.1	1039779438	Tacc2	PREDICTED: transforming acidic coiled-coil-containing protein 2 isoform X18 [Mus musculus]	0.001342	0.00115903	0.000952244	0.00155475	0.000716558	0.00095967	0.000612364	0.00166563	0.00140486	0.00220649	0.00235797	0.0015637	0.00117596	0.00224195	0.00173478	0.00231695	0.00260446	0.00235757
NP_001017966.1	63003917	Ddi2	protein DDI1 homolog 2 [Mus musculus]	0.0478702	0.0463103	0.0298155	0.0179076	0.0404787	0.0260974	0.0371057	0.0328024	0.0478687	0.0529602	0.0632019	0.0799581	0.0513835	0.0658763	0.081676	0.0483879	0.0373826	0.0382819
NP_001020566.1	70794809	Src	neuronal proto-oncogene tyrosine-protein kinase Src isoform 2 [Mus musculus]	0.0426079	0.0209534	0.0295808	0.040087	0.0162103	0.041456	0.0318059	0.0357376	0.0368654	0.0111686	0.0282153	0.0227544	0.0274104	0.0281613	0.0274693	0.044843	0.0282587	0.0288184
NP_001025026.1	71725358	Psme2	proteasome activator complex subunit 2 isoform 2 [Mus musculus]	0.176805	0.167768	0.159393	0.12062	0.119977	0.105996	0.182143	0.177092	0.165662	0.22271	0.28371	0.282619	0.184704	0.537697	0.527747	0.401242	0.294734	0.307635
NP_001028490.2	110625631	Cog7	conserved oligomeric Golgi complex subunit 7 [Mus musculus]	0.00295895	0	0	0	0	0	0	0	0	0.013554	0.00472141	0.0124635	0.000706514	0.00283792	0.00566168	0.00134548	0.0026013	0.00213627
NP_001034181.1	84875524	Tom1l2	TOM1-like protein 2 isoform b [Mus musculus]	0.0337192	0.035149	0.016905	0.0277678	0.0337782	0.0339725	0.0302976	0.0481152	0.0312095	0.0292621	0.0356768	0.0273754	0.0172906	0.0291363	0.0312339	0.0182293	0.0229416	0.0250584
NP_001074510.1	124486662	Vps51	vacuolar protein sorting-associated protein 51 homolog [Mus musculus]	0.00564275	0.00442836	0.00621245	0	0	0	0	0	0	0.00103945	0.00671578	0.00200142	0.0101144	0.00435691	0.0107884	0.000782244	0.0011083	0.000677963
NP_001153222.1	229094709	Tcea1	transcription elongation factor A protein 1 isoform 3 [Mus musculus]	0.0814725	0.0648627	0.0622753	0.0692579	0.0764247	0.060929	0.0327532	0.0590562	0.0572291	0.11613	0.0734409	0.138496	0.0689316	0.102577	0.104767	0.0572106	0.0435442	0.0538016
NP_001156953.1	254939530	Fkbp10	peptidyl-prolyl cis-trans isomerase FKBP10 isoform 2 precursor [Mus musculus]	0.00590383	0.00410849	0.00670695	0.0111452	0.0122213	0.0104832	0.0164893	0.0138742	0.0112617	0.0278262	0.0239984	0.0255222	0.0192645	0.0370327	0.0238119	0.0117856	0.0224751	0.0225413
NP_001156979.1	254588077	Mmrn1	multimerin-1 isoform b precursor [Mus musculus]	0.00457982	0.000357546	0.000233705	0.00027005	0.000358804	0.00116788	0	0.00149854	0.001153	0.00267388	0.00230789	0.00238208	0.00111575	0.000667874	0.00322736	0.00744936	0.0111007	0.00743195
NP_001157288.1	255308869	Vav1	proto-oncogene vav isoform 3 [Mus musculus]	0.000724216	0	0	0	0	0	0	0	0	0.000778598	0.00179968	0.00101975	0.00087226	0.000926291	0.000902996	0.000604488	0.000516733	0.000541637
NP_001188399.1	319918850	Papss2	bifunctional 3'-phosphoadenosine 5'-phosphosulfate synthase 2 isoform 2 [Mus musculus]	0.00437929	0.00274135	0.00634911	0.00890256	0.00588608	0.00353665	0.00300766	0.00601187	0.0100598	0.00553542	0.00763658	0.00935303	0.00737758	0.0112489	0.0118811	0.0106913	0.0100505	0.00914409
NP_001273539.1	557636716	Arhgap25	rho GTPase-activating protein 25 isoform c [Mus musculus]	0.00266449	0.00216742	0	0.00220372	0.0036937	0.00215913	0.000994084	0.00157984	0	0.00618629	0.0044687	0.0079268	0.00731917	0.00730839	0.00819359	0.00537555	0.00469445	0.00463161
NP_001334051.1	1102627067	Zc3hav1	zinc finger CCCH-type antiviral protein 1 isoform 3 [Mus musculus]	0.00421883	0.00269203	0	0.00477025	0.00551113	0.00449766	0.00545255	0	0.00114454	0.00439019	0.00755051	0.00843132	0.00412801	0.013258	0.0109683	0.0149489	0.0102793	0.00458396
NP_031448.2	31560737	Adss	adenylosuccinate synthetase isozyme 2 [Mus musculus]	0.0741359	0.0662472	0.0477345	0.0714069	0.0567301	0.0646855	0.0792415	0.061206	0.0580484	0.097636	0.0822449	0.107602	0.08037	0.0915001	0.128009	0.0799589	0.101276	0.102694
NP_031454.3	113461998	Agt	angiotensinogen [Mus musculus]	0.00167423	0.0151848	0.0123446	0.00975688	0.0144276	0.0143209	0.0122174	0.0102798	0.00462483	0.0234351	0.0263615	0.0302258	0.0443095	0.0831635	0.0932091	0.0197253	0.0206421	0.0165839
NP_031632.2	31982861	Car3	carbonic anhydrase 3 [Mus musculus]	0.176152	0.131886	0.123164	0.0390791	0.0470851	0.0500534	0.0590699	0.0641764	0.0682303	0.0753781	0.109412	0.080396	0.00225798	0.00665387	0.00213783	0.0612371	0.0479314	0.0533236
NP_031887.2	31982856	Dld	dihydrolipoyl dehydrogenase, mitochondrial precursor [Mus musculus]	0.140206	0.128131	0.133758	0.154362	0.149122	0.136537	0.110127	0.191398	0.155245	0.188656	0.212777	0.246708	0.148507	0.197235	0.193986	0.127696	0.174253	0.171168
NP_032211.3	160298219	Gstt1	glutathione S-transferase theta-1 [Mus musculus]	0.157919	0.179613	0.175125	0.158317	0.143513	0.124998	0.0678745	0.0921149	0.134626	0.0506211	0.0486387	0.0528746	0.097772	0.0802166	0.0946548	0.0996748	0.104278	0.0681238
NP_032244.2	145301578	Hba-a1	hemoglobin subunit alpha [Mus musculus]	129.808	133.696	144.931	132.973	125.988	121.698	126.534	122.867	123.606	121.718	91.9242	91.2984	97.1555	96.9976	98.6542	131.844	121.899	128.602
NP_032324.1	6680297	Dnaja1	dnaJ homolog subfamily A member 1 [Mus musculus]	0.0349781	0.0655122	0.033468	0.0189844	0.0342594	0.0385481	0.0379704	0.0475344	0.0643909	0.102183	0.103131	0.129425	0.0525285	0.0797831	0.116075	0.05945	0.064131	0.0541715
NP_032481.2	236465805	Klkb1	plasma kallikrein preproprotein [Mus musculus]	0.0032124	0.00566633	0.00203722	0.00338239	0	0.00359582	0.00368118	0.00366988	0.00133573	0.00469842	0.0141312	0.00695918	0.0106241	0.00987957	0.010891	0.00775941	0.00657283	0.004252
NP_032518.1	6678674	Ldhb	L-lactate dehydrogenase B chain isoform Ldhb [Mus musculus]	0.35958	0.334666	0.278435	0.340901	0.426772	0.357265	0.302369	0.213777	0.267776	0.290385	0.433676	0.369058	0.240055	0.240502	0.174771	0.480704	0.407702	0.454023
NP_032786.1	6679166	Ogn	mimecan precursor [Mus musculus]	0.176853	0.187917	0.150553	0.24034	0.282874	0.270555	0.217735	0.309813	0.27742	0.139061	0.112339	0.1162	0.0667204	0.211183	0.203039	0.159016	0.15273	0.200759
NP_032904.1	6679383	Serpinf2	alpha-2-antiplasmin precursor [Mus musculus]	0.129297	0.118054	0.121462	0.15859	0.153414	0.126099	0.127316	0.130366	0.130273	0.116647	0.115738	0.145126	0.142979	0.232536	0.210333	0.134177	0.142529	0.129366
NP_032917.2	112420990	Pnn	pinin [Mus musculus]	0.00867609	0.00815374	0.00129671	0.00298598	0.00733359	0.00140464	0.00267417	0.006398	0	0.0135948	0.0159888	0.0147719	0.00569601	0.0109617	0.0126267	0.00408196	0.00220544	0.0108196
NP_032931.2	254588045	Ppfibp2	liprin-beta-2 isoform 1 [Mus musculus]	0.00327058	0.00213331	0	0.00109142	0.00216888	0.000913683	0.000453177	0.00227254	0.00131552	0.00522236	0.00464819	0.00318686	0.00257346	0.00339164	0.00491584	0.00408149	0.00269825	0.00531841
NP_033129.2	31982026	Rrm1	ribonucleoside-diphosphate reductase large subunit [Mus musculus]	0.00522335	0.00463518	0.00398908	0.00222886	0.00846893	0.00254657	0.00200857	0.00155762	0.00267756	0.0134086	0.0175343	0.00474685	0.00621195	0.00913262	0.00948098	0.00638265	0.0046954	0.00621351
NP_033131.2	31982028	Rsu1	ras suppressor protein 1 [Mus musculus]	0.461725	0.59713	0.623297	0.535494	0.627043	0.617881	0.752898	0.571959	0.659132	0.329626	0.315126	0.443925	0.342016	0.342157	0.423064	0.654138	0.634161	0.394982
NP_033237.2	112421097	Smarcc1	SWI/SNF complex subunit SMARCC1 [Mus musculus]	0	0	0	0.000686493	0.00138556	0.000364593	0.00135623	0.000433093	0.000522577	0.0133512	0.0136967	0.0141888	0.00187251	0.00256964	0.00259325	0.00294865	0.000352665	0.00144327
NP_033298.1	6678131	Srm	spermidine synthase [Mus musculus]	0.0475721	0.0365262	0.0475739	0.0258534	0.0255507	0.0211744	0.0383468	0.0422592	0.0414077	0.0817729	0.092829	0.0702738	0.0615355	0.057401	0.059629	0.0367714	0.010922	0.0131449
NP_033463.1	6678449	Tst	thiosulfate sulfurtransferase [Mus musculus]	0.197518	0.232911	0.275346	0.28761	0.215444	0.281462	0.37351	0.356963	0.290927	0.251297	0.252862	0.31436	0.206547	0.204442	0.271273	0.272223	0.288439	0.269517
NP_033497.1	33859498	Umps	uridine 5'-monophosphate synthase isoform 1 [Mus musculus]	0.00252739	0.00218019	0.0039053	0.00432397	0.00242469	0.00637906	0.00915024	0.00601146	0.00861971	0.0143026	0.0161144	0.0144027	0.0144886	0.0145776	0.0147614	0.00861055	0.00816938	0.00687351
NP_033790.3	134948633	Alox15	arachidonate 15-lipoxygenase [Mus musculus]	0.0198636	0.019911	0.0183364	0.00704074	0.00680179	0.00510199	0.0153616	0.0165267	0.0112666	0.00808522	0.00866301	0.0124884	0.00211829	0.00893521	0.00728585	0.0063574	0.00745738	0.00740358
NP_033916.1	33468885	Cacybp	calcyclin-binding protein [Mus musculus]	0.0459317	0.0667013	0.0428019	0.0432312	0.0627305	0.0538162	0.0524172	0.0287364	0.0522025	0.15814	0.101132	0.106277	0.14614	0.159111	0.13682	0.109295	0.09548	0.118689
NP_034112.3	160707990	Ctsc	dipeptidyl peptidase 1 isoform 1 preproprotein [Mus musculus]	0.0818373	0.148695	0.134969	0.115496	0.118419	0.17363	0.186194	0.107103	0.181117	0.169283	0.143191	0.191193	0.277047	0.25615	0.176762	0.214815	0.205377	0.207921
NP_034113.1	6753556	Ctsd	cathepsin D precursor [Mus musculus]	0.167127	0.103665	0.154544	0.157455	0.118754	0.169755	0.178436	0.113693	0.137288	0.183379	0.157304	0.20744	0.180685	0.341101	0.300049	0.197779	0.223739	0.203831
NP_034500.1	6754102	Gzma	granzyme A precursor [Mus musculus]	0	0	0	0	0	0	0	0	0	0	0	0	0.0346837	0.0107872	0.0373812	0.00451063	0.00306231	0.00195884
NP_034577.1	6754220	Hnrnpa1	heterogeneous nuclear ribonucleoprotein A1 isoform a [Mus musculus]	0.338908	0.331663	0.370513	0.478694	0.421981	0.405274	0.269652	0.339393	0.473394	0.440553	0.468248	0.542334	0.34292	0.355208	0.331356	0.307858	0.202277	0.415545
NP_034854.2	158303322	Psmb8	proteasome subunit beta type-8 precursor [Mus musculus]	0.0335332	0.0503172	0.0412599	0.0605943	0.0553606	0.0479477	0.0492354	0.047059	0.0215692	0.0558255	0.105008	0.102402	0.0977512	0.111695	0.115281	0.0745664	0.0716306	0.0601289
NP_034988.2	31981605	Myl4	myosin light chain 4 [Mus musculus]	0.0631489	0.0657783	0.0676527	0.910225	0.920898	0.963481	0.238825	0.330194	0.253166	0.0954459	0.113587	0.12748	0.147946	0.220695	0.254057	0.181704	0.194054	0.179427
NP_035164.1	6754976	Prdx1	peroxiredoxin-1 [Mus musculus]	2.79372	2.86173	2.11526	2.06914	1.59051	1.69924	1.67737	1.87415	2.41601	2.02675	2.19574	2.13605	1.84458	2.24106	2.24349	2.52168	2.95698	2.09191
NP_035175.1	7242171	Pcna	proliferating cell nuclear antigen [Mus musculus]	0.0427939	0.0518677	0.0387812	0.042143	0.037042	0.0396178	0.0163375	0.0489359	0.046469	0.298759	0.242909	0.295941	0.0984743	0.157761	0.151698	0.0706437	0.10768	0.0813364
NP_035470.3	117606335	Serpinf1	pigment epithelium-derived factor precursor [Mus musculus]	0.00945672	0.0117932	0.0154374	0.0118666	0.0161556	0.0163811	0.00737207	0.0139947	0.0198606	0.0224332	0.0329581	0.0228682	0.0487922	0.0313679	0.0376138	0.0427089	0.0417982	0.0236227
NP_035869.1	6756039	Ywhaq	14-3-3 protein theta [Mus musculus]	1.53222	1.59705	1.39166	0.980083	0.69512	1.56816	1.20129	1.59704	1.61783	1.24859	1.33716	1.43955	1.13559	1.01467	1.59234	0.861473	1.39646	0.76614
NP_036079.1	6754632	Mapk1	mitogen-activated protein kinase 1 [Mus musculus]	0.0944718	0.0933848	0.0706973	0.0663968	0.0418896	0.086679	0.124562	0.123288	0.13246	0.0925324	0.096543	0.0844406	0.144916	0.104003	0.0872761	0.0916079	0.110652	0.0900335
NP_036097.1	7106387	Psma5	proteasome subunit alpha type-5 [Mus musculus]	0.307578	0.386505	0.366386	0.359221	0.435084	0.409001	0.442344	0.267893	0.390109	0.761235	0.749475	0.885462	0.626689	0.789314	0.81603	0.592068	0.44093	0.494037
NP_036099.1	7106389	Psma7	proteasome subunit alpha type-7 isoform 1 [Mus musculus]	0.43421	0.264417	0.316591	0.430728	0.390546	0.410938	0.416817	0.327528	0.409766	0.497179	0.515088	0.487371	0.53947	0.527199	0.559214	0.433981	0.456714	0.413257
NP_038506.2	160415217	Azgp1	zinc-alpha-2-glycoprotein precursor [Mus musculus]	0.0118992	0.0197902	0.0125888	0.0154469	0.0216906	0.0173859	0.0137133	0.0279696	0.0164033	0.0205771	0.0266392	0.0180065	0.0431529	0.0813654	0.0588195	0.0299232	0.0289926	0.0293639
NP_038543.1	7710018	Stom	erythrocyte band 7 integral membrane protein [Mus musculus]	0.0983988	0.125863	0.10695	0.102598	0.112964	0.137099	0.0104215	0.175745	0.086144	0.105896	0.0655102	0.0995628	0.133809	0.145353	0.142844	0.209936	0.200127	0.17775
NP_038668.2	247300942	Psmb10	proteasome subunit beta type-10 precursor [Mus musculus]	0.0508291	0.0584824	0.0382993	0.0403152	0.035747	0.0279841	0.0581153	0.0528984	0.044254	0.0588837	0.0669179	0.0848997	0.133976	0.0725249	0.055064	0.0592099	0.0535221	0.0557874
NP_038744.1	7305075	G3bp1	ras GTPase-activating protein-binding protein 1 [Mus musculus]	0.062653	0.0528468	0.0435581	0.0466819	0.049988	0.0550353	0.0519339	0.0479416	0.0447833	0.137489	0.1275	0.128653	0.0825765	0.112656	0.109316	0.0673713	0.0699368	0.062005
NP_038783.1	7305121	Gyg	glycogenin-1 isoform 2 [Mus musculus]	0.434234	0.402913	0.329713	0.675844	0.656706	0.58417	0.659168	0.693234	0.698527	0.889087	0.906133	0.926015	0.855757	0.937537	0.865009	0.790064	0.744425	0.748273
NP_057919.2	133778915	Hmgn5	high mobility group nucleosome-binding domain-containing protein 5 [Mus musculus]	0.0113835	0.0093585	0.0100112	0.00842776	0.00919126	0.0153839	0.00676826	0.017475	0.0206701	0.0357687	0.0340628	0.0387556	0.00960916	0.0101857	0.00429859	0.0142839	0.019603	0.0117071
NP_058016.2	119360354	Nub1	NEDD8 ultimate buster 1 isoform 2 [Mus musculus]	0.00527842	0.0047265	0.00495212	0.00403469	0.00520224	0.00340968	0.00931371	0.00626116	0.00613484	0.0100705	0.0103693	0.0082673	0.0103951	0.0134393	0.0119905	0.00677291	0.0057865	0.0069141
NP_058066.2	31542956	Ube2k	ubiquitin-conjugating enzyme E2 K isoform 1 [Mus musculus]	0.0580059	0.0588975	0.0452386	0.0518885	0.021712	0.0577348	0.072057	0.0295116	0.0223845	0.0846294	0.124645	0.15619	0.0416973	0.146625	0.109873	0.0592192	0.0601771	0.0340031
NP_062422.1	11464971	Plek	pleckstrin [Mus musculus]	0.0651017	0.049128	0.0564876	0.0462804	0.0695142	0.0611586	0.114076	0.0949696	0.0976989	0.0834478	0.0703667	0.0824209	0.080866	0.127791	0.100207	0.213622	0.237941	0.182562
NP_062647.2	189181668	Actl6a	actin-like protein 6A [Mus musculus]	0.0390505	0.0302777	0.0489652	0.0558146	0.0488942	0.041277	0.0274291	0.0490392	0.0544931	0.0864731	0.0884355	0.085335	0.0788448	0.0677139	0.0637948	0.0486558	0.0336976	0.0328794
NP_062745.1	9790219	Dstn	destrin [Mus musculus]	1.60122	1.55413	1.22124	1.22645	1.14381	0.772373	1.1037	0.740591	0.953041	0.548346	0.861482	1.0563	1.41312	0.916827	0.634984	0.715434	0.947225	1.31143
NP_062769.2	31980994	Dnajc7	dnaJ homolog subfamily C member 7 [Mus musculus]	0.00343248	0.00389679	0.0020821	0.00204615	0.00488723	0.0106356	0	0.00369158	0.0054019	0.0130436	0.0114483	0.0171325	0.0061109	0.00448433	0.00854611	0	0.0066062	0.0029146
NP_063922.2	86262142	Rbm14	RNA-binding protein 14 [Mus musculus]	0.0273387	0.0491818	0.00868938	0.0264958	0.0308315	0.0116941	0.0261272	0.0231326	0.0174421	0.025088	0.0343111	0.0304912	0.0306437	0.0336699	0.032716	0.0326488	0.0439791	0.0523675
NP_067513.1	10946972	Cope	coatomer subunit epsilon [Mus musculus]	0.0972353	0.0827778	0.0853147	0.099927	0.114646	0.108517	0.109947	0.0785694	0.0988064	0.184894	0.175907	0.179494	0.196184	0.160691	0.158217	0.147234	0.187949	0.157845
NP_073712.2	251823812	Mark3	MAP/microtubule affinity-regulating kinase 3 isoform 2 [Mus musculus]	0.00123544	0	0.0028103	0.000978287	0	0	0	0.00379928	0	0.00410717	0.00351654	0.00505577	0.00158934	0.00440972	0.00274648	0.0041134	0.00629954	0.00303544
NP_075675.2	27754136	Chia1	acidic mammalian chitinase precursor [Mus musculus]	0.0784396	0.0642938	0.0820774	0.172993	0.150117	0.153963	0.0793071	0.0830322	0.104407	0.140571	0.164559	0.12998	0.145306	0.108266	0.0971516	0.150488	0.0944046	0.137277
NP_075680.1	13277350	Wdr61	WD repeat-containing protein 61 isoform a [Mus musculus]	0.0142342	0.0158821	0.0241403	0.0239516	0.0245335	0.0150299	0.0282282	0.0363329	0.0276501	0.0519628	0.0546125	0.0575933	0.0318953	0.0491238	0.0554243	0.0259354	0.0394054	0.0254596
NP_075734.3	89363042	Palmd	palmdelphin [Mus musculus]	0.0192058	0.018654	0.014461	0.0254434	0.0266533	0.0254236	0.018113	0.0165074	0.0254617	0.0312724	0.0426227	0.0360061	0.0106339	0.0407168	0.0266826	0.0241761	0.027196	0.0339828
NP_075909.1	12963671	Col4a3bp	collagen type IV alpha-3-binding protein isoform 1 [Mus musculus]	0.00458602	0.0012103	0.00238341	0.00492662	0.00487542	0.00503187	0	0.00549841	0.00149589	0.00398177	0.00205987	0.00220256	0.00382832	0.00316298	0.00415289	0.0022629	0.00345896	0.00400875
NP_077768.2	106507168	Rab12	ras-related protein Rab-12 [Mus musculus]	0.052057	0.0419957	0.052672	0.0540797	0.052414	0.0511736	0.00428378	0.054025	0.0323456	0.0456798	0.0538529	0.0326621	0.043686	0.0472906	0.0569383	0.0437496	0.0608762	0.0634783
NP_079634.2	254692859	Ndufa9	NADH dehydrogenase [ubiquinone] 1 alpha subcomplex subunit 9, mitochondrial precursor [Mus musculus]	0.0445536	0.0343799	0.0349878	0.0506481	0.0523221	0.0562313	0.0398892	0.0443325	0.0291805	0.0283479	0.0282805	0.024032	0.015692	0.0341673	0.0316534	0.0424937	0.039021	0.0295457
NP_079650.3	165932331	Glo1	lactoylglutathione lyase [Mus musculus]	0.229248	0.134135	0.283872	0.380754	0.337191	0.303656	0.276234	0.298754	0.302901	0.615977	0.760585	0.633284	0.635728	0.6469	0.495095	0.687264	0.629243	0.580726
NP_079793.2	254587958	Rtca	RNA 3'-terminal phosphate cyclase [Mus musculus]	0.00706357	0.0135827	0.00909541	0.00182098	0.00177101	0.000959502	0.0049012	0.00556125	0.00124254	0.0143101	0.0134099	0.0226488	0.0145887	0.0215537	0.0300505	0.0123687	0.00761537	0.0070282
NP_079982.3	255958202	Tbc1d15	TBC1 domain family member 15 [Mus musculus]	0.00141775	0.00169733	0.00178735	0.00531162	0	0.00419824	0.00322213	0	0.00499896	0.0182783	0.014988	0.0112716	0.00383991	0.0114938	0.0112301	0.0050635	0.001014	0.00542405
NP_080092.2	256773241	Tax1bp1	tax1-binding protein 1 homolog isoform 1 [Mus musculus]	0	0	0	0.000770129	0	0	0	0	0	0.000398265	0.00215702	0.00263558	0.00125106	0	0	0	0.000990796	0
NP_080100.1	13385296	Bzw1	basic leucine zipper and W2 domain-containing protein 1 [Mus musculus]	0.0224959	0.0398714	0.0261309	0.0332702	0.0350032	0.0379248	0.0147881	0.0390139	0.0204454	0.0499152	0.0262794	0.0272374	0.00780661	0.0249196	0.0382181	0.0368457	0.0320876	0.0495071
NP_080120.1	13385324	Chordc1	cysteine and histidine-rich domain-containing protein 1 [Mus musculus]	0.0197105	0.0350074	0.031664	0.0309121	0.025216	0.0134818	0.0249395	0.0314009	0.0361237	0.086655	0.0855211	0.0806322	0.0506696	0.0809363	0.0894719	0.0316298	0.0362312	0.0325534
NP_080237.1	13385454	Gatm	glycine amidinotransferase, mitochondrial precursor [Mus musculus]	0.00351855	0.000753305	0	0	0.000805373	0	0	0	0	0.0028543	0.00278239	0.00244237	0.0122297	0.0142836	0.00977307	0.007955	0.00657536	0.00448052
NP_080270.2	31981086	Efhd2	EF-hand domain-containing protein D2 [Mus musculus]	0.163839	0.0918685	0.113867	0.166191	0.112169	0.144795	0.2355	0.164111	0.137096	0.192911	0.186573	0.14615	0.211447	0.24376	0.187424	0.208279	0.202404	0.159773
NP_080448.1	13385680	Decr1	2,4-dienoyl-CoA reductase, mitochondrial precursor [Mus musculus]	0.137149	0.0936143	0.125957	0.127426	0.119316	0.0982285	0.138783	0.158183	0.0883732	0.101696	0.0752737	0.115423	0.148439	0.137567	0.131206	0.0850772	0.143008	0.105683
NP_082538.2	268370088	Setd3	histone-lysine N-methyltransferase setd3 [Mus musculus]	0.0011271	0	0.000957334	0.00113465	0.000966662	0	0.0025265	0.000881854	0.000978542	0.00722498	0.00275356	0.00277788	0.00503126	0.00300342	0.00327616	0.0076891	0.00388044	0.00275191
NP_082996.2	119392066	Glyr1	putative oxidoreductase GLYR1 isoform 2 [Mus musculus]	0.00700444	0.00659151	0.00478729	0.0129945	0.00436091	0.00220335	0.0106148	0.0054304	0.00301981	0.00332673	0.00389656	0.00393792	0.00770138	0.0106287	0.0188395	0.00675432	0.00494069	0.0053717
NP_083647.1	321267528	Htatsf1	HIV Tat-specific factor 1 homolog [Mus musculus]	0.00302118	0.00474701	0.00505987	0.00762669	0.00694923	0.00227768	0.0015169	0.00262704	0.00517959	0.0105528	0.00680857	0.0095887	0.00301686	0.00666069	0.00884527	0.00275987	0.00472371	0.00357115
NP_085036.3	254939640	Vps16	vacuolar protein sorting-associated protein 16 homolog [Mus musculus]	0.000905353	0	0.00188724	0.00288624	0.002314	0	0.00287577	0.00336705	0.0027597	0.00366477	0.00493562	0.00309848	0.00571664	0.00563909	0.00538487	0.00204454	0.00279788	0.00241164
NP_112447.2	114145561	Krt8	keratin, type II cytoskeletal 8 [Mus musculus]	0.56139	0.535037	0.517256	0.608859	0.627284	0.484762	0.555383	0.443904	0.62697	0.917169	0.919495	0.807357	0.491955	0.545642	0.546855	0.512204	0.612526	0.656678
NP_112478.1	13654268	Tsta3	GDP-L-fucose synthase [Mus musculus]	0.022035	0.00886649	0.0276458	0.0325793	0.0324525	0.0244129	0.00506684	0.0308759	0.0278626	0.0411177	0.0431151	0.0349472	0.0219944	0.032838	0.0318199	0.0112832	0.0261237	0.0164569
NP_114084.2	194328771	Smarcd2	SWI/SNF-related matrix-associated actin-dependent regulator of chromatin subfamily D member 2 isoform 2 [Mus musculus]	0.0148551	0.00767491	0.0107731	0.0130681	0.012412	0.0128516	0.00382132	0.0131577	0.0115085	0.0104848	0.00683887	0.00986206	0.00453873	0.00994361	0.00712829	0.00930853	0.00786178	0.0111098
NP_579926.2	225690614	Acot7	cytosolic acyl coenzyme A thioester hydrolase isoform 2 [Mus musculus]	0.135964	0.207236	0.144773	0.127908	0.0991513	0.141529	0.155923	0.181154	0.170126	0.323005	0.27403	0.344349	0.325281	0.268805	0.330831	0.327061	0.317033	0.257809
NP_598427.1	19526814	Ndufv1	NADH dehydrogenase [ubiquinone] flavoprotein 1, mitochondrial precursor [Mus musculus]	0.0354383	0.0495627	0.0315751	0.0325581	0.0424868	0.0389861	0.0076701	0.025055	0.0326194	0.0394341	0.0565105	0.066967	0.0411666	0.0869752	0.0658994	0.0664019	0.0641484	0.0608076
NP_598429.1	19526818	Slc25a3	phosphate carrier protein, mitochondrial precursor [Mus musculus]	0.174025	0.155457	0.174682	0.121294	0.112957	0.148543	0.199395	0.207183	0.158518	0.249302	0.289938	0.254728	0.280571	0.3617	0.24594	0.283792	0.305108	0.113294
NP_598462.1	21539655	Prpf6	pre-mRNA-processing factor 6 [Mus musculus]	0.000544652	0.000567487	0	0.00126987	0.00210349	0	0.00272275	0.000490144	0	0.00283918	0.00364553	0.0022816	0.00267799	0.0037814	0.00296742	0.00197253	0.000573541	0.00207326
NP_598568.1	19527026	Lrrc59	leucine-rich repeat-containing protein 59 [Mus musculus]	0.0961075	0.0738312	0.133108	0.0674893	0.0537615	0.0594045	0.0538915	0.0515032	0.0696054	0.115926	0.104535	0.0965611	0.177417	0.156133	0.120934	0.0994224	0.167025	0.150542
NP_598687.1	19527140	Camk1	calcium/calmodulin-dependent protein kinase type 1 [Mus musculus]	0.0175773	0.0272158	0.023971	0.037638	0.0411481	0.0428268	0.0318108	0.0326907	0.026937	0.0569282	0.0488428	0.0530763	0.0438946	0.0363637	0.0323877	0.0288779	0.0286067	0.0227027
NP_644678.2	46877109	Galnt2	polypeptide N-acetylgalactosaminyltransferase 2 precursor [Mus musculus]	0.0016649	0.00334251	0.00340636	0.0046067	0.00542887	0.00483057	0.00714328	0.00511972	0.00756066	0.00410892	0.00582044	0.00217995	0.00399706	0.00595996	0.00977718	0.00636375	0.011548	0.00520666
NP_663488.1	21704010	Tiprl	TIP41-like protein isoform 1 [Mus musculus]	0.0597393	0.0826118	0.0389295	0.042572	0.0349113	0.0264364	0.0122293	0.0239512	0.0196311	0.0504172	0.0414107	0.052856	0.0216822	0.0268144	0.0179644	0.0542093	0.0538684	0.042194
NP_663531.1	21704096	Tardbp	TAR DNA-binding protein 43 isoform 1 [Mus musculus]	0.431826	0.439125	0.393051	0.324969	0.357054	0.340357	0.23558	0.316055	0.302104	0.453729	0.464292	0.446553	0.341112	0.342663	0.369891	0.366723	0.459039	0.432911
NP_666139.1	22122499	Scrn2	secernin-2 [Mus musculus]	0.0158694	0.0223308	0.0202642	0.0159154	0.0143053	0.0216861	0.0179672	0.0118311	0.0269615	0.0116228	0.0125116	0.0178709	0.0146226	0.0177271	0.0196488	0.0231912	0.0274126	0.0204176
NP_694759.1	24025665	Plekho2	pleckstrin homology domain-containing family O member 2 [Mus musculus]	0.0127793	0.0141067	0.0226643	0.0136546	0.0109597	0.00812148	0	0.0183529	0.00849711	0.0131975	0.0183827	0.0176036	0.00586428	0.0241493	0.0123951	0.0223007	0.0201123	0.0120056
NP_733469.1	25141332	Cpne1	copine-1 [Mus musculus]	0.071382	0.0784584	0.0511794	0.0324166	0.0535428	0.0765908	0.0609279	0.062994	0.0554759	0.0823824	0.0710063	0.0634771	0.0981661	0.105697	0.0873992	0.0691957	0.0789515	0.0904645
NP_766288.1	27370012	Zmpste24	CAAX prenyl protease 1 homolog [Mus musculus]	0.0434615	0.0438246	0.0356106	0.0448646	0.0402293	0.0449072	0.0255807	0.0316283	0.030525	0.0287776	0.0227107	0.0366377	0.0439271	0.0348715	0.0518649	0.0500047	0.0417207	0.041763
NP_775550.2	34328400	Srsf1	serine/arginine-rich splicing factor 1 isoform 1 [Mus musculus]	0.355766	0.277822	0.393792	0.415281	0.382386	0.302687	0.354978	0.311053	0.410501	0.542515	0.560812	0.39228	0.356571	0.362382	0.379855	0.167395	0.257789	0.307635
NP_775554.2	112799851	Trp53bp2	apoptosis-stimulating of p53 protein 2 [Mus musculus]	0.00310273	0.00294402	0	0.00296717	0.00205303	0.0012071	0.00377153	0.00445103	0.0038731	0.00421722	0.0046122	0.00399074	0.0018325	0.00293189	0.00446641	0.00508952	0.00468069	0.00256932
NP_775620.2	153791557	Nbeal1	neurobeachin-like protein 1 [Mus musculus]	0.00117295	0.000821015	0.00148087	0.00129757	0.00157428	0.00146263	0.000149693	0.00215802	0.00118725	0.000795478	0.000653986	0.000767547	0.000237598	0.00115044	0.00130137	0.00213808	0.00278238	0.00184584
NP_788262.1	28570174	Cpq	carboxypeptidase Q precursor [Mus musculus]	0.040381	0.0436121	0.0266622	0.0237551	0.0301031	0.0357497	0.018563	0.0182539	0.0262647	0.0284181	0.0548524	0.0351807	0.0328526	0.0767944	0.0720628	0.0568885	0.0392092	0.0407285
NP_829887.1	124430541	Eif5	eukaryotic translation initiation factor 5 [Mus musculus]	0.0596177	0.0566486	0.0509916	0.0445118	0.0621487	0.0405527	0.0322042	0.0294888	0.031089	0.0604928	0.0584148	0.0902474	0.043992	0.0520553	0.0613254	0.0640371	0.040019	0.0647603
NP_848887.1	30520239	Nceh1	neutral cholesterol ester hydrolase 1 [Mus musculus]	0.0634374	0.0757798	0.0632366	0.0952761	0.0754206	0.100305	0.126155	0.1142	0.101444	0.0742162	0.061024	0.0714097	0.0862804	0.143861	0.11548	0.112041	0.103027	0.0828896
NP_852079.2	42475974	Pik3c3	phosphatidylinositol 3-kinase catalytic subunit type 3 [Mus musculus]	0.00186729	0.00308906	0.00171875	0.00272438	0.00174106	0.00228863	0.000772547	0.0017579	0.00164744	0.00353784	0.00285667	0.00360247	0.00294848	0.00475635	0.00510122	0.00360838	0.00391618	0.00361519
NP_891984.1	33636709	Ppp4r2	serine/threonine-protein phosphatase 4 regulatory subunit 2 [Mus musculus]	0.00875358	0.016445	0.00696767	0.0109896	0.0135922	0.0150013	0.00594998	0.0103521	0.0106638	0.0193395	0.0172456	0.0222621	0.0102772	0.00611996	0.00958564	0.00602553	0.00492646	0.0123458
NP_918943.1	34610235	Rtn4	reticulon-4 isoform A [Mus musculus]	0.179249	0.162894	0.148825	0.143617	0.125291	0.150996	0.202205	0.175452	0.17774	0.221818	0.237134	0.253886	0.158369	0.267007	0.261883	0.132008	0.143415	0.191776
NP_958749.1	41235741	Rmdn2	regulator of microtubule dynamics protein 2 [Mus musculus]	0.0209544	0.0136142	0.0165032	0.0191414	0.0204933	0.0220798	0.0210126	0.0270931	0.0289251	0.0157269	0.00793411	0.018075	0.0018026	0.0159857	0.0138206	0.017856	0.0310217	0.0165275
NP_996883.1	46250738	H2afy2	core histone macro-H2A.2 [Mus musculus]	0.0444701	0.0446938	0.033384	0.0667011	0.0830005	0.0538183	0.0483367	0.0516954	0.0670717	0.0285101	0.0434792	0.0392253	0.0234863	0.0588161	0.036907	0.024012	0.0324624	0.0316929
XP_006498686.1	568915167	Serping1	PREDICTED: plasma protease C1 inhibitor isoform X1 [Mus musculus]	0.0549611	0.0589317	0.0567026	0.0736869	0.0624484	0.0787744	0.0610542	0.0580289	0.0726867	0.0573118	0.0762521	0.0793052	0.281173	0.195362	0.217921	0.118116	0.111702	0.117872
XP_006498790.1	568915379	Epb42	PREDICTED: erythrocyte membrane protein band 4.2 isoform X1 [Mus musculus]	0.0183171	0.0192813	0.0156239	0.0208993	0.0241944	0.0283694	0.0232522	0.0234757	0.0224887	0.0143982	0.0116577	0.0161424	0.0253406	0.00833703	0.0189337	0.0248699	0.0199541	0.0224739
XP_006499729.1	568917331	Trp53bp1	PREDICTED: tumor suppressor p53-binding protein 1 isoform X10 [Mus musculus]	0	0	0	0	0	0	0	0	0.000836818	0.00173917	0.00154686	0.00182533	0	0.00116981	0.000786388	0	0	0
XP_006506892.1	568943326	Hnrnpf	PREDICTED: heterogeneous nuclear ribonucleoprotein F isoform X1 [Mus musculus]	0.270144	0.304706	0.244327	0.264936	0.300812	0.285189	0.305065	0.26351	0.199274	0.54315	0.494488	0.655896	0.318953	0.448785	0.455808	0.206607	0.214866	0.20322
XP_006509178.1	568954086	Erlin2	PREDICTED: erlin-2 isoform X1 [Mus musculus]	0.0793671	0.137517	0.0705218	0.0821666	0.0914095	0.110759	0.0884372	0.108833	0.122317	0.152133	0.158973	0.176992	0.0954079	0.226241	0.132962	0.158877	0.161031	0.171293
XP_006511261.1	568961543	Psma4	PREDICTED: proteasome subunit alpha type-4 isoform X1 [Mus musculus]	0.124452	0.100603	0.134272	0.0945957	0.19251	0.152179	0.15399	0.140952	0.10682	0.177649	0.141142	0.127018	0.180453	0.171061	0.206393	0.126673	0.174822	0.19148
XP_006515547.1	568978835	Hspa2	PREDICTED: heat shock-related 70 kDa protein 2 isoform X1 [Mus musculus]	0.0158577	0.0128712	0.00863452	0.0134007	0.0139339	0.0132858	0.00985291	0.011987	0.00799344	0.0118767	0.013989	0.0188053	0.0206482	0.020584	0.0206748	0.0247275	0.0130824	0.0147634
XP_006515998.1	568979783	Golga5	PREDICTED: golgin subfamily A member 5 isoform X1 [Mus musculus]	0.00283306	0.0014379	0.0025434	0.000937378	0	0.00144751	0.00156914	0.000206697	0.00156565	0.00553849	0.00730285	0.00485964	0.00227667	0.00455057	0.00437087	0.00305597	0.00292077	0.00256712
XP_006516134.1	568980060	Cpsf2	PREDICTED: cleavage and polyadenylation specificity factor subunit 2 isoform X1 [Mus musculus]	0	0.000414976	0.0016796	0	0.000361867	0	0.000870868	0.0029708	0.000536145	0.00369042	0.00191407	0.00557488	0	0.000657486	0.000834386	0.00301338	0.00178365	0.000966805
XP_006516163.1	568980123	Ylpm1	PREDICTED: YLP motif-containing protein 1 isoform X1 [Mus musculus]	0.00109031	0.000951551	0.00148739	0.00141352	0.000520902	0.000826593	0.00114334	0.000608711	0.000653185	0.00117333	0.00249643	0.00184969	0.000297375	0	0.000670601	0.00141221	0.000379772	0.00136757
XP_006526505.1	569005248	Hdhd2	PREDICTED: haloacid dehalogenase-like hydrolase domain-containing protein 2 isoform X1 [Mus musculus]	0.0392317	0.0536209	0.0202914	0.0444991	0.0575526	0.0444966	0.050513	0.0597177	0.0581179	0.0523705	0.039073	0.0475667	0.0740284	0.0470023	0.0468052	0.036522	0.0480263	0.0545618
XP_006526825.1	569006573	Pdcd4	PREDICTED: programmed cell death protein 4 isoform X1 [Mus musculus]	0.00465349	0.0110736	0.00826186	0.00502973	0.0068077	0.00601331	0.00491043	0.00334308	0.00197198	0.0254454	0.0236618	0.0310007	0.00963257	0.0102075	0.0149783	0.00229233	0.00217682	0.00282181
XP_006527298.1	569007591	As3mt	PREDICTED: arsenite methyltransferase isoform X1 [Mus musculus]	0.0411273	0.0472772	0.0238532	0.0254625	0.0291449	0.0302287	0.0315557	0.0362647	0.0337167	0.0275499	0.0341302	0.0299949	0.047077	0.0304105	0.0381155	0.0448507	0.0209489	0.0278686
XP_006527763.1	569008904	Wdr44	PREDICTED: WD repeat-containing protein 44 isoform X1 [Mus musculus]	0.00102214	0.000937486	0.00114878	0.00178594	0.00128316	0.000966261	0.00252796	0.001067	0.00382569	0.00591994	0.00524262	0.00842946	0	0.00762398	0.00625043	0.0040197	0.00436296	0
XP_006529148.1	568908035	Prelp	PREDICTED: prolargin isoform X2 [Mus musculus]	0.109615	0.102458	0.114194	0.103538	0.0950299	0.0757402	0.0726763	0.0918069	0.0886961	0.0959567	0.0685192	0.0912798	0.131575	0.0803333	0.0852741	0.119203	0.137299	0.114191
XP_006532404.1	568971895	Lasp1	PREDICTED: LIM and SH3 domain protein 1 isoform X1 [Mus musculus]	0.391292	0.466668	0.480533	0.406723	0.335594	0.354381	0.283375	0.360807	0.41798	0.38441	0.365374	0.441033	0.411596	0.425787	0.452296	0.412331	0.318947	0.369967
XP_006532473.1	568972037	Mapt	PREDICTED: microtubule-associated protein tau isoform X5 [Mus musculus]	0.0793337	0.0489815	0.0392408	0.055225	0.0364842	0.0603058	0.0352719	0.0814199	0.0763238	0.0610365	0.0674039	0.0405284	0.0410994	0.052271	0.0486453	0.0643499	0.064093	0.0458114
XP_006532903.1	568972937	Clint1	PREDICTED: clathrin interactor 1 isoform X3 [Mus musculus]	0.0701684	0.0689502	0.0637111	0.0654924	0.0763372	0.076833	0.0345287	0.100286	0.0662769	0.037928	0.048443	0.0314333	0.0600961	0.028925	0.0515115	0.05875	0.071561	0.0640315
XP_006539298.1	568932016	Mxra8	PREDICTED: matrix-remodeling-associated protein 8 isoform X1 [Mus musculus]	0.0239935	0.0265101	0.00713818	0.0105666	0.00720189	0.0194962	0.00809175	0.00774759	0.00600223	0.0235009	0.0378357	0.0298091	0.00363525	0.0174197	0.0194556	0.0168479	0.0117103	0.0124582
XP_006539551.1	568944750	Capns1	PREDICTED: calpain small subunit 1 isoform X1 [Mus musculus]	0.408626	0.448183	0.494471	0.524548	0.510337	0.516768	0.35097	0.467448	0.546586	0.537516	0.517992	0.55072	0.52751	0.591308	0.542181	0.562829	0.618219	0.59864
XP_011239058.1	755511617	Ncapg	PREDICTED: condensin complex subunit 3 isoform X1 [Mus musculus]	0	0	0	0	0	0	0	0	0	0.00487555	0.00574763	0.0057166	0.000520464	0.00196095	0.00117972	0	0	0.000408116
XP_011242170.1	755541329	Cog5	PREDICTED: conserved oligomeric Golgi complex subunit 5 isoform X1 [Mus musculus]	0.00305599	0.00523658	0.000560428	0.00114792	0.000554525	0.00430373	0.000747676	0.000650239	0	0.00405916	0.00714672	0.00423915	0.00956095	0.00570027	0.00774941	0.00472016	0.00418836	0.00322869
XP_011245293.1	755561208	Rnmt	PREDICTED: mRNA cap guanine-N7 methyltransferase isoform X1 [Mus musculus]	0.0050481	0.005439	0.00621814	0.00248285	0	0.00293464	0	0.00449981	0	0.0108529	0.00433298	0.00708179	0.00463886	0.00694724	0.013513	0.00158041	0	0.00199709
XP_017168021.1	1039781552	Asah1	PREDICTED: acid ceramidase isoform X1 [Mus musculus]	0.0273172	0.0253381	0.0285873	0.0326448	0.0274277	0.0378385	0.0114394	0.0184021	0.0285635	0.0324649	0.0325836	0.0132681	0.0607544	0.0640254	0.0653955	0.0427678	0.0421588	0.0430592
XP_017169734.1	1039735542	Cnp	PREDICTED: 2',3'-cyclic-nucleotide 3'-phosphodiesterase isoform X1 [Mus musculus]	0.00331088	0.00773327	0.00234385	0.00369195	0.00453876	0	0.0101747	0.00447769	0.00318491	0.0118646	0.00708506	0.0092766	0.0126531	0.0141297	0.0182027	0.0221629	0.00469983	0.00703651
XP_017170593.1	1039740705	Nrcam	PREDICTED: neuronal cell adhesion molecule isoform X35 [Mus musculus]	0.00294417	0.00389874	0.00422212	0.0027789	0.00254282	0.0068223	0.00177931	0.00457629	0.00340375	0.00829984	0.00629136	0.00667547	0.00493484	0.00652909	0.00599163	0.014272	0.0123437	0.0126852
XP_017170978.1	1039743588	Ttc37	PREDICTED: tetratricopeptide repeat protein 37 isoform X3 [Mus musculus]	0.00119154	0.00114728	0.000500871	0.00127363	0.000569401	0.00107946	0.00175106	0.00116457	0.00052648	0.000731355	0.000383112	0.000952395	0.00167844	0.00128383	0.00146923	0.00281097	0.00276641	0.0025469
XP_017172039.1	1039748641	Fam49b	PREDICTED: protein FAM49B isoform X2 [Mus musculus]	0.0757119	0.0743562	0.0582768	0.0912718	0.0814889	0.0729039	0.0732083	0.0511373	0.0873168	0.0959107	0.083055	0.13137	0.144471	0.145734	0.125845	0.0472264	0.0817508	0.0923782
XP_017172548.1	1039751392	Morc3	PREDICTED: MORC family CW-type zinc finger protein 3 isoform X1 [Mus musculus]	0	0	0	0	0	0	0	0	0	0.00136351	0.00053634	0.000924873	0.00139307	0.000912536	0.000558826	0	0	0
XP_017174694.1	1039761671	Tanc1	PREDICTED: protein TANC1 isoform X3 [Mus musculus]	0.000942215	0	0	0	0.000526437	0	0	0	0	0.00065057	0.000224224	0.00137379	0	0.00114952	0.00143715	0.000228288	0.000223328	0.0001675
XP_017176554.1	1039772328	Bod1l	PREDICTED: biorientation of chromosomes in cell division protein 1-like 1 isoform X9 [Mus musculus]	0.000286477	0.000513696	0.000306286	0.000546122	0.000366854	0.000143662	0.000256925	0	0.00117229	0.000984077	0.00161401	0.00226713	0.000363061	0.00125194	0.000474118	0.000405486	0.000349676	0.000331035
NP_001020771.1	71040107	Cadm1	cell adhesion molecule 1 isoform d precursor [Mus musculus]	0.0593435	0.0602844	0.0609013	0.032051	0.037648	0.0401968	0.0441397	0.0482021	0.030478	0.060495	0.0666633	0.0560248	0.0690104	0.0699191	0.0693425	0.0531841	0.048662	0.059864
NP_001028480.1	85701808	Themis2	protein THEMIS2 [Mus musculus]	0	0	0	0.000430664	0.00072614	0	0	0.00044316	0	0	0	0	0.00308825	0.00202211	0.00261559	0	0	0
NP_001033935.1	84781793	Rcsd1	capZ-interacting protein isoform b [Mus musculus]	0.028631	0.0419395	0.0353437	0.0347557	0.042384	0.045362	0.0120566	0.0276368	0.0313934	0.0192904	0.0224687	0.00489839	0.0297606	0.0250472	0.0348457	0.0273261	0.0307054	0.0289814
NP_001074791.1	124486759	Myo5c	unconventional myosin-Vc [Mus musculus]	0.00116794	0.000974967	0.000604911	0.000360679	0.000261348	0.00055806	0	0	0	0.000328486	0.00083478	0	0.00117622	0.00172604	0.00126878	0.00126302	0.000977116	0.00218109
NP_001139356.1	225007621	Itgb5	integrin beta-5 isoform 1 precursor [Mus musculus]	0.00393724	0.0021189	0.00067932	0.00222696	0.00527115	0.00303319	0	0.00268017	0.00280996	0.00605936	0.00328824	0.00190524	0.00545519	0.00499888	0.00116533	0.00344345	0.00268243	0.0020289
NP_001156772.1	254028159	Safb	scaffold attachment factor B1 [Mus musculus]	0.0185782	0.0178661	0.0248903	0.0291413	0.0423097	0.0313657	0.0404891	0.0378398	0.0343726	0.0500489	0.0413897	0.0307937	0.0162114	0.02716	0.0163252	0.0261352	0.0185055	0.0228391
NP_001165588.1	287323109	Hck	tyrosine-protein kinase HCK isoform p56Hck [Mus musculus]	0.00650206	0.00622549	0.00301442	0	0.00448953	0.0100292	0.00383298	0.00285959	0.00297118	0.00461774	0.00414717	0.00176365	0.00323079	0.00446408	0.0114483	0.00617218	0.00591792	0.00685705
NP_001239130.1	356582266	Map4k4	mitogen-activated protein kinase kinase kinase kinase 4 isoform 3 [Mus musculus]	0.00376032	0.00666671	0.0060837	0.00581939	0.00542056	0.00526981	0.00515647	0.00369179	0.00375806	0.00707065	0.00647484	0.00643688	0.00617696	0.00593311	0.0058083	0.00881962	0.00906959	0.0063461
NP_001297600.1	893570641		septin-11 isoform 2 [Mus musculus]	0.411535	0.407211	0.312464	0.299781	0.341522	0.283462	0.225758	0.280584	0.251143	0.265744	0.324868	0.288643	0.206125	0.38855	0.326818	0.401738	0.38458	0.43509
NP_001303596.1	940373630	C8a	complement component C8 alpha chain isoform 3 precursor [Mus musculus]	0.00525887	0.0014621	0.00179308	0	0	0	0	0	0.00313955	0.00173365	0.0042305	0	0.0100326	0.0104324	0.0136868	0.0070162	0.00648031	0.00563391
NP_001334091.1	1102835201	Srl	sarcalumenin isoform 2 precursor [Mus musculus]	0	0	0	0.0325286	0.0464704	0.0402979	0.00195188	0.00201531	0.00566999	0	0	0	0	0.00357937	0.00125405	0.00086759	0.00222648	0.00163566
NP_001342326.1	1242862606	Hspa14	heat shock 70 kDa protein 14 isoform 2 [Mus musculus]	0.0017958	0.00100263	0.00176281	0.00128553	0.00229694	0	0	0.00180623	0	0.00994972	0.0032773	0.0131001	0.00254565	0.0134904	0.00649668	0	0.00433038	0.00228814
NP_001343442.1	1252004221	Pex19	peroxisomal biogenesis factor 19 isoform c [Mus musculus]	0.012296	0.0198727	0.022448	0.0380246	0.0362107	0.0432458	0.0391168	0.0385736	0.0415078	0.0614091	0.0598793	0.0771528	0.0153926	0.0441633	0.051035	0.0548442	0.04901	0.0466734
NP_031408.1	6680618	Acadm	medium-chain specific acyl-CoA dehydrogenase, mitochondrial precursor [Mus musculus]	0.0907547	0.110997	0.0849193	0.0879353	0.0950212	0.0939751	0.11224	0.0613197	0.0792274	0.0921598	0.10233	0.0860383	0.0819322	0.0765545	0.0836027	0.0809066	0.103302	0.108247
NP_031644.1	6680856	Serpina6	corticosteroid-binding globulin precursor [Mus musculus]	0.0990974	0.0975895	0.0652185	0.0868809	0.110653	0.0890816	0.0754064	0.119022	0.118363	0.112221	0.0869415	0.0955128	0.188503	0.15875	0.184763	0.0592146	0.0965159	0.0953561
NP_031952.2	126012517	Aimp1	aminoacyl tRNA synthase complex-interacting multifunctional protein 1 [Mus musculus]	0.0433685	0.0448281	0.0587043	0.0518251	0.0435653	0.0504324	0.0696305	0.0814674	0.0478768	0.105938	0.0829919	0.076147	0.0706398	0.0611578	0.072512	0.0619263	0.0645928	0.0583986
NP_032009.2	40789280	Faf1	FAS-associated factor 1 [Mus musculus]	0.00689524	0.00599548	0.00366609	0.0100546	0.0111397	0.0061447	0.00671458	0.00512799	0.00543439	0.0240182	0.0226854	0.0113891	0.0160858	0.0169386	0.0171301	0.00843044	0.0084161	0.00192154
NP_032201.2	224967126	Grn	granulins precursor [Mus musculus]	0.00227336	0.0066611	0.00988002	0.00974758	0.00683263	0.0167054	0.00206378	0.00905667	0.00273681	0.00907721	0.0107264	0.00971609	0.0194953	0.0288502	0.0323854	0.00682247	0.00861838	0.0115686
NP_032249.3	161377465	Serpind1	heparin cofactor 2 precursor [Mus musculus]	0.0204881	0.00979045	0.0291162	0.0303246	0.00360423	0.0336967	0.0283351	0.0182841	0.0336942	0.0311584	0.014062	0.0331027	0.0524682	0.0490468	0.038193	0.0180264	0.0280895	0.0248014
NP_032314.2	113680741	Hsd11b1	corticosteroid 11-beta-dehydrogenase isozyme 1 [Mus musculus]	0.197787	0.195955	0.188748	0.0705025	0.0877475	0.139775	0.158362	0.19534	0.111841	0.136121	0.175078	0.137214	0.315454	0.280183	0.277065	0.172103	0.187174	0.168111
NP_032720.2	164519050	Ngp	neutrophilic granule protein precursor [Mus musculus]	0.305552	0.27123	0.293781	0.214814	0.219325	0.246719	0.221187	0.190979	0.185794	0.136239	0.091516	0.102251	0.441751	0.301486	0.293254	0.137742	0.244568	0.252104
NP_032748.1	6679108	Npm1	nucleophosmin isoform 1 [Mus musculus]	0.829841	0.73465	0.63459	0.691121	0.771903	0.756665	0.480428	0.754192	0.692826	1.1376	1.20161	1.32586	0.865747	0.762574	1.04197	0.82017	0.60941	0.605192
NP_033056.2	47059484	Rbbp4	histone-binding protein RBBP4 [Mus musculus]	0.163512	0.170105	0.152283	0.156424	0.242054	0.168755	0.190352	0.21851	0.210093	0.526687	0.527377	0.524021	0.260104	0.330317	0.344672	0.201543	0.270362	0.23944
NP_033216.2	164698506	Vps4b	vacuolar protein sorting-associated protein 4B [Mus musculus]	0.0254479	0.0266835	0.0339326	0.03648	0.0296327	0.0359224	0.0335741	0.0269257	0.0260951	0.0753628	0.0758586	0.0691804	0.0537384	0.0647693	0.0698784	0.0335254	0.0280516	0.031671
NP_033277.2	1216866465	Serpina3g	serine protease inhibitor A3G isoform 1 [Mus musculus]	0.528343	0.474506	0.516761	0.590222	0.677182	0.681956	0.446109	0.565096	0.45619	0.535324	0.489816	0.47986	0.816911	1.03252	0.977399	0.459441	0.442306	0.442942
NP_033364.2	148747461	Acat2	acetyl-CoA acetyltransferase, cytosolic [Mus musculus]	0.0531252	0.0486324	0.050569	0.0403321	0.0310218	0.0384934	0.0424297	0.0177592	0.0515405	0.0932734	0.0868931	0.0870733	0.0725149	0.135148	0.0898892	0.102507	0.114302	0.118027
NP_033561.1	6678617	Yes1	tyrosine-protein kinase Yes [Mus musculus]	0.0397515	0.0435438	0.0406198	0.0354995	0.0635421	0.0498344	0.133167	0.0533987	0.049301	0.0401553	0.0369372	0.0342863	0.0613153	0.0520333	0.0311153	0.0601422	0.0652317	0.0560413
NP_033722.1	169234938	Abcb7	ATP-binding cassette sub-family B member 7, mitochondrial [Mus musculus]	0.00412298	0.00274135	0.000438868	0.00101873	0.00109883	0.000439343	0.0026579	0.00141146	0.000594113	0.00400392	0.00873265	0.00665132	0.00134706	0.00727449	0.00614257	0.00432912	0.00211545	0.00339514
NP_033927.2	161086971	Capza1	F-actin-capping protein subunit alpha-1 isoform 1 [Mus musculus]	0.296968	0.376469	0.356847	0.392375	0.394899	0.40719	0.316966	0.341418	0.365262	0.312811	0.408426	0.408336	0.51803	0.40193	0.450518	0.352862	0.308098	0.341097
NP_034153.2	31981810	Eci1	enoyl-CoA delta isomerase 1, mitochondrial precursor [Mus musculus]	0.20777	0.174527	0.188783	0.201249	0.218822	0.200045	0.233523	0.216464	0.194977	0.151366	0.195449	0.159584	0.251505	0.168759	0.15284	0.242474	0.245706	0.223736
NP_034252.2	188219551	Eif2b4	translation initiation factor eIF-2B subunit delta isoform 2 [Mus musculus]	0.0110211	0.00317721	0.0050102	0.00468699	0	0.00189635	0.00236658	0.00727279	0.00222537	0.00309041	0.00391298	0.00104475	0.00343151	0.00285949	0.00645405	0.0105772	0.00737688	0.00532656
NP_034369.1	6753912	Fth1	ferritin heavy chain [Mus musculus]	0.295537	0.315694	0.283575	0.395038	0.325772	0.314226	0.221242	0.298671	0.285042	0.223938	0.251579	0.192727	0.386216	0.363549	0.299889	0.350833	0.433386	0.424808
NP_034552.1	6754186	Hexb	beta-hexosaminidase subunit beta precursor [Mus musculus]	0.00608099	0.0233324	0.00390036	0.00241122	0	0.00654814	0.00162289	0.00233993	0.00122703	0.0048054	0.00760038	0.00105131	0.0269816	0.0147787	0.0235041	0.0295407	0.0261869	0.0139298
NP_034712.2	226874935	Itih2	inter-alpha-trypsin inhibitor heavy chain H2 precursor [Mus musculus]	0.0303024	0.0386261	0.0352103	0.0225253	0.0246691	0.0300371	0.0164407	0.0340633	0.0357723	0.0478896	0.0612828	0.0631453	0.072253	0.113598	0.0875953	0.0578223	0.0746038	0.0616288
NP_034947.1	6754724	Psmd7	26S proteasome non-ATPase regulatory subunit 7 [Mus musculus]	0.0710101	0.0823993	0.079018	0.06298	0.0648897	0.0308056	0.101354	0.0776558	0.0586451	0.116393	0.100602	0.115261	0.10295	0.134233	0.131313	0.0900174	0.0973367	0.106296
NP_035285.2	199559777	Ppp5c	serine/threonine-protein phosphatase 5 [Mus musculus]	0.00569163	0.0132902	0.00931633	0.0134624	0.0163022	0.0129371	0.0234123	0.0237527	0.0151103	0.0150642	0.0115428	0.0162875	0.0329592	0.0192871	0.0199823	0.0238618	0.0257093	0.0267104
NP_035315.1	7242197	Psmb1	proteasome subunit beta type-1 precursor [Mus musculus]	0.276534	0.347754	0.319013	0.209722	0.20417	0.201753	0.0869192	0.365665	0.373231	0.284619	0.196493	0.23291	0.294107	0.324551	0.299456	0.20145	0.2514	0.237481
NP_035322.1	6755214	Psme3	proteasome activator complex subunit 3 [Mus musculus]	0.0357029	0.0254406	0.0264126	0.0281778	0.0106423	0.0332608	0.0112774	0.0202236	0.0188818	0.0624044	0.0618972	0.0712425	0.0359283	0.0639066	0.0489874	0.0366506	0.0342717	0.0327493
NP_035384.1	6755300	Rbp1	retinol-binding protein 1 [Mus musculus]	0.492984	0.40367	0.577356	0.695051	0.615755	0.590908	0.441834	0.676573	0.629238	0.86313	0.833328	0.83801	0.499673	0.749985	0.739097	0.541396	0.743223	0.503786
NP_035564.1	45597447	Sod1	superoxide dismutase [Cu-Zn] [Mus musculus]	1.80701	2.23042	1.76815	0.727297	1.73386	1.0635	1.74225	1.82704	0.858477	1.5673	1.88091	1.93465	1.45187	1.23343	1.19755	0.775058	1.14781	0.741298
NP_035722.2	170763467	Timm44	mitochondrial import inner membrane translocase subunit TIM44 [Mus musculus]	0.00637379	0.00451455	0.00966552	0.0060569	0.010933	0.00804526	0.00476518	0.00759938	0.00498936	0.0151484	0.0213934	0.022894	0.012238	0.0259363	0.0161006	0.0117223	0.00805346	0.00783835
NP_035868.1	6756037	Ywhah	14-3-3 protein eta [Mus musculus]	0.498921	0.2819	0.228345	0.235839	0.230307	0.210078	0.361293	0.239718	0.244952	0.45066	0.43961	0.394111	0.239684	0.368478	0.375523	0.303584	0.171359	0.288153
NP_036122.2	114205428	Rcn2	reticulocalbin-2 isoform 1 precursor [Mus musculus]	0.0519378	0.0493258	0.0553731	0.0655833	0.0958437	0.0914778	0.0907373	0.104995	0.0991313	0.137377	0.130936	0.115025	0.113264	0.0756874	0.120033	0.0780556	0.0746418	0.0795747
NP_036132.1	33563284	Cops6	COP9 signalosome complex subunit 6 [Mus musculus]	0.0767277	0.0595934	0.0695506	0.0441589	0.0606327	0.0625167	0.048978	0.0529729	0.0331773	0.0626478	0.05848	0.0529701	0.0721487	0.0762156	0.0894012	0.0580887	0.0448664	0.0579754
NP_036151.1	6755114	Prdx5	peroxiredoxin-5, mitochondrial precursor [Mus musculus]	0.855831	0.689209	0.778886	0.992508	0.650144	1.03941	1.2206	0.926131	0.973025	0.794579	0.749349	0.572376	0.924782	1.07722	1.12265	0.688472	0.738004	0.93618
NP_036160.1	6755566	Slc9a3r1	Na(+)/H(+) exchange regulatory cofactor NHE-RF1 [Mus musculus]	0.0531705	0.0496335	0.0446726	0.0317319	0.046396	0.0341389	0.0239692	0.0370027	0.0301654	0.0553695	0.0653839	0.102838	0.0319765	0.04895	0.0378418	0.0269838	0.032551	0.0139392
NP_038512.2	157951694	C2	complement C2 preproprotein [Mus musculus]	0.00106315	0	0.000738802	0	0	0	0	0.00138599	0	0	0	0.00098127	0.00657261	0.00928249	0.00611886	0.00218454	0	0.000874443
NP_038534.2	176865892	Eif4a2	eukaryotic initiation factor 4A-II isoform a [Mus musculus]	0.0613297	0.0918685	0.084902	0.0995508	0.0684423	0.0736071	0.0722804	0.079421	0.135484	0.0954372	0.109913	0.0883392	0.0736529	0.11349	0.0787323	0.0489005	0.117291	0.0933076
NP_038675.2	158966704	Rps16	40S ribosomal protein S16 [Mus musculus]	0.331159	0.317501	0.319457	0.355249	0.289327	0.306603	0.270454	0.226716	0.379075	0.236521	0.183139	0.155346	0.485928	0.337909	0.314277	0.335347	0.342939	0.375312
NP_038820.2	254910995	Naglu	alpha-N-acetylglucosaminidase precursor [Mus musculus]	0.00141085	0.00204555	0.000903684	0.00282433	0.00126371	0.00177079	0.00344898	0.00139143	0.00100384	0.00361479	0.00496992	0.00440422	0.0111081	0.00732775	0.00606619	0.00642322	0.00770157	0.00342257
NP_062337.1	9507097	Sh3glb1	endophilin-B1 isoform 2 [Mus musculus]	0.0342699	0.0351466	0.0414155	0.0228042	0.0217028	0.0231284	0.0291487	0.0485038	0.026134	0.0573973	0.0691925	0.0541193	0.0747307	0.0476999	0.05062	0.0536827	0.0584754	0.0663292
NP_062626.1	12025542	Asna1	ATPase Asna1 isoform 1 [Mus musculus]	0.0884967	0.0824457	0.0374121	0.0227577	0.0425547	0.0534266	0.045648	0.0500955	0.0620309	0.0925566	0.0870467	0.0863647	0.109815	0.102709	0.119869	0.0977793	0.0533323	0.0777456
NP_062667.1	9790069	Ddx39b	spliceosome RNA helicase Ddx39b [Mus musculus]	0.3602	0.33137	0.350793	0.282813	0.293265	0.330882	0.247136	0.210531	0.294176	0.541594	0.506271	0.480497	0.25672	0.459745	0.364509	0.335486	0.348901	0.314092
NP_062797.3	148747522	Cyp2d22	cytochrome P450, family 2, subfamily d, polypeptide 22 [Mus musculus]	0.0252953	0.0317281	0.0301714	0.0456824	0.0376589	0.0473897	0.0372296	0.050821	0.0425213	0.0157247	0.012386	0.0123881	0.0211474	0.0178733	0.0172728	0.026369	0.0205947	0.0201637
NP_067274.1	23956104	Ak3	GTP:AMP phosphotransferase AK3, mitochondrial [Mus musculus]	0.107595	0.221337	0.220425	0.125091	0.139564	0.158583	0.109306	0.145813	0.131765	0.125109	0.164563	0.110643	0.100683	0.161184	0.1279	0.107705	0.123094	0.118484
NP_067311.4	228480232	Snrpa1	U2 small nuclear ribonucleoprotein A' [Mus musculus]	0.0551614	0.0628189	0.0697335	0.0914007	0.0460351	0.0613186	0.0489342	0.0706815	0.0560766	0.160795	0.163236	0.146766	0.0527255	0.0880404	0.0970125	0.0687249	0.104079	0.0602245
NP_067539.1	10947006	Fetub	fetuin-B isoform 1 precursor [Mus musculus]	0.0607741	0.0591758	0.0749107	0.0693762	0.0773282	0.0585791	0.0638159	0.0695156	0.0654575	0.0606945	0.0763973	0.0586283	0.120739	0.130181	0.12852	0.0834712	0.0765665	0.0810041
NP_068359.1	11096332	Myg1	UPF0160 protein MYG1, mitochondrial precursor [Mus musculus]	0.0169261	0.00639641	0.0123792	0.0140341	0.00700195	0.00761866	0.0104062	0.00300366	0.0128884	0.0204576	0.0179516	0.0243741	0.0142186	0.0215939	0.0236021	0.00826318	0.0111284	0.00324703
NP_075617.3	239985639	Palm	paralemmin-1 isoform 1 [Mus musculus]	0.0182873	0.0156817	0.0286615	0.00719838	0.0178022	0.0229137	0.0256075	0.011071	0.0235308	0.0333638	0.053653	0.0502047	0.0161971	0.0403449	0.0269107	0.0220576	0.0228436	0.0241039
NP_075630.2	224809275	Tor3a	torsin-3A precursor [Mus musculus]	0.0194409	0.015352	0.0105903	0.0105482	0.00942249	0.0110675	0.00284978	0.0042776	0.00259909	0.0135435	0.00682456	0.0139019	0.0505861	0.0808702	0.0564048	0.0144922	0.00984406	0.00575021
NP_075747.3	165377185	Pycard	apoptosis-associated speck-like protein containing a CARD [Mus musculus]	0.0519378	0.0363064	0.00648231	0.018688	0.053429	0.0293127	0.0242983	0.020451	0.0147605	0.146723	0.0994026	0.163693	0.130516	0.174397	0.157538	0.0304931	0.0551416	0.0570616
NP_076114.2	31560090	Plbd2	putative phospholipase B-like 2 precursor [Mus musculus]	0.00966893	0.00775232	0.00847339	0.00713731	0.00485792	0.00841628	0.00587735	0.00225869	0.00571433	0.0172839	0.0075846	0.0073639	0.0206289	0.0175	0.0165942	0.0169718	0.0178128	0.0116488
NP_077171.1	21312758	Ppp6c	serine/threonine-protein phosphatase 6 catalytic subunit [Mus musculus]	0.0239387	0.0209212	0.00912382	0.0105854	0.0184333	0.0200117	0.0260617	0.0177828	0.0531731	0.0166893	0.0151113	0.0178788	0.037414	0.0456598	0.0349916	0.0292	0.0308509	0.0279298
NP_079620.2	225637531	Eif3f	eukaryotic translation initiation factor 3 subunit F [Mus musculus]	0.0648489	0.0546488	0.0663405	0.0302718	0.043795	0.0730112	0.069922	0.0649495	0.0520799	0.116369	0.0957476	0.0973308	0.126745	0.0813654	0.098791	0.100319	0.100449	0.0787064
NP_079672.1	13384778	Pgls	6-phosphogluconolactonase isoform 1 [Mus musculus]	0.236013	0.252135	0.204779	0.1923	0.16599	0.250046	0.292119	0.302619	0.181121	0.250004	0.214187	0.28015	0.213305	0.314977	0.250136	0.212012	0.185403	0.23024
NP_079754.2	31541909	Isoc1	isochorismatase domain-containing protein 1 [Mus musculus]	0.200291	0.166252	0.171793	0.222527	0.241879	0.222314	0.261175	0.279613	0.180827	0.208566	0.18246	0.174494	0.185907	0.201542	0.20274	0.238509	0.155227	0.157563
NP_079894.2	124430543	Sri	sorcin isoform 2 [Mus musculus]	0.12615	0.135327	0.147064	0.161857	0.066515	0.144761	0.189045	0.102808	0.132593	0.288697	0.185648	0.271286	0.384385	0.194629	0.236728	0.270365	0.256302	0.239644
NP_080405.1	19526463	Erp29	endoplasmic reticulum resident protein 29 precursor [Mus musculus]	0.134192	0.132748	0.132367	0.121356	0.123906	0.121336	0.0698904	0.0947484	0.101728	0.108049	0.155156	0.0833657	0.1373	0.113288	0.107064	0.145867	0.205187	0.207059
NP_081361.1	27229085	Clic3	chloride intracellular channel protein 3 [Mus musculus]	0.337907	0.359182	0.345677	0.340415	0.332816	0.340673	0.413659	0.369903	0.368613	0.421064	0.445144	0.549632	0.489637	0.533648	0.490284	0.349842	0.357663	0.389966
NP_081604.3	228480236	Prpf31	U4/U6 small nuclear ribonucleoprotein Prp31 isoform 1 [Mus musculus]	0.00750563	0.00875075	0.00894046	0.0125389	0.00809529	0.00902249	0.00946357	0.00649846	0.00524252	0.0134608	0.0252084	0.0186188	0.00429049	0.0119305	0.0137242	0.00775073	0.0100158	0.0106483
NP_081610.2	33563290	Mettl7a1	methyltransferase-like protein 7A [Mus musculus]	0.457839	0.423302	0.285947	0.634258	0.69291	0.756054	0.295228	0.727857	0.692642	0.545189	0.546946	0.56253	0.648059	0.651566	0.704279	0.73837	0.756334	0.747944
NP_081671.1	45598372	Basp1	brain acid soluble protein 1 [Mus musculus]	0.032589	0.0310151	0.00974905	0.036199	0.0187818	0.0568399	0	0.0409425	0.0453227	0.0435467	0.0638647	0.0590901	0.0237946	0.0233438	0.0380402	0.0352955	0.0354911	0.0357303
NP_082546.1	21312260	Aldh1b1	aldehyde dehydrogenase X, mitochondrial precursor [Mus musculus]	0	0	0	0.0196739	0.01209	0.00784101	0	0.00285628	0.0027883	0.00671879	0.00677575	0.00176148	0.0165308	0.00994911	0.0159061	0.0030936	0.00201218	0
NP_082564.3	158711665	Cul4b	cullin-4B [Mus musculus]	0.00202458	0.00113957	0.000614326	0.000480807	0.00145602	0.000866432	0.00178968	0.000673245	0.000530689	0.00719889	0.00500674	0.00574712	0.00454893	0.00574868	0.00580283	0.0041199	0.00628531	0.00645174
NP_082935.1	21312044	Eif3k	eukaryotic translation initiation factor 3 subunit K isoform 1 [Mus musculus]	0.0300497	0.0232411	0.0390506	0.0279052	0.0425875	0.0187026	0.0606923	0.0284594	0.053498	0.134415	0.155829	0.136893	0.0627454	0.145103	0.162438	0.0420647	0.0778729	0.0445575
NP_083033.1	21311871	Nebl	nebulette [Mus musculus]	0.25467	0.239079	0.246726	0.312163	0.24586	0.266659	0.294815	0.283148	0.28778	0.219444	0.179093	0.120683	0.187575	0.131878	0.180437	0.171266	0.268275	0.230946
NP_083079.1	17975508	Gbe1	1,4-alpha-glucan-branching enzyme [Mus musculus]	0.00903493	0.00773986	0.00910727	0.0110556	0.00781135	0.0117087	0.00835406	0.00631573	0.00692376	0.00371827	0.00713556	0.00703349	0.01601	0.0173369	0.018106	0.00329849	0.0151172	0.00864804
NP_444406.2	226958456	Hrg	histidine-rich glycoprotein precursor [Mus musculus]	0.0482898	0.0473871	0.0473045	0.0556582	0.0260473	0.0493753	0.0459079	0.0385509	0.014626	0.0360887	0.0430625	0.0347428	0.0798832	0.0753947	0.106735	0.0501379	0.0506484	0.0398681
NP_573395.1	18860551	Parvb	beta-parvin [Mus musculus]	0.0212398	0.0410117	0.0184258	0.0441441	0.023816	0.0261753	0.0614744	0.0680852	0.0542091	0.0319563	0.0444492	0.0461601	0.0514368	0.0498039	0.057798	0.0851933	0.107194	0.0889724
NP_598498.1	19526936	Lancl2	lanC-like protein 2 [Mus musculus]	0.0162103	0.00759165	0.0138797	0.0234318	0.0179404	0.01858	0.0098993	0.0226634	0.0128161	0.0147378	0.0129589	0.0118536	0.0124272	0.0161846	0.0194985	0.0237487	0.0247177	0.0239362
NP_598734.1	19527194	Cog4	conserved oligomeric Golgi complex subunit 4 isoform 1 [Mus musculus]	0	0.00124024	0.00125509	0	0	0	0	0.00183475	0.000380649	0.00371213	0.00307803	0.00338298	0	0.00243628	0.00395474	0.00330159	0	0
NP_608219.1	19882207	Fdps	farnesyl pyrophosphate synthase isoform 2 [Mus musculus]	0.0896197	0.0558941	0.0689032	0.0661411	0.0631921	0.0624114	0.0578457	0.0581963	0.0631159	0.091307	0.109362	0.103753	0.0979714	0.101166	0.0997715	0.102733	0.113087	0.084319
NP_613058.1	20070404	Usp39	U4/U6.U5 tri-snRNP-associated protein 2 [Mus musculus]	0.0112345	0.0121218	0.0103167	0.00679393	0.00856825	0.00849208	0.0120416	0.0103041	0.0171798	0.015151	0.0185584	0.0184701	0.0085993	0.0180379	0.020689	0.0114782	0.0131019	0.00906197
NP_659153.2	255003709	Ptbp3	polypyrimidine tract-binding protein 3 isoform 1 [Mus musculus]	0.0249639	0.0357399	0.0310339	0.0193629	0.0279549	0.0207074	0.0287334	0.0248958	0.0234	0.0306191	0.0464966	0.0347826	0.0519258	0.0634136	0.0627528	0.0398935	0.0365934	0.0316945
NP_659172.1	21450325	Blvrb	flavin reductase (NADPH) isoform 1 [Mus musculus]	1.1178	1.10758	0.970778	0.905935	1.02417	0.816507	0.915413	0.914762	0.899425	0.874399	0.99028	0.695307	0.717639	0.982587	0.69436	0.98916	1.00424	1.07747
NP_663542.1	21704140	Hibadh	3-hydroxyisobutyrate dehydrogenase, mitochondrial precursor [Mus musculus]	0.169829	0.184333	0.125544	0.13803	0.148391	0.0826888	0.0487788	0.120091	0.13029	0.120915	0.128674	0.0984667	0.10956	0.104018	0.10697	0.142429	0.0895398	0.11875
NP_666067.1	22122389	Mcmbp	mini-chromosome maintenance complex-binding protein [Mus musculus]	0	0.00108582	0	0	0	0	0	0	0	0.00135215	0.00145331	0.0053607	0.000949003	0.00260376	0	0	0.00084879	0
NP_666253.1	22203753	Ppa2	inorganic pyrophosphatase 2, mitochondrial isoform 1 precursor [Mus musculus]	0.0475912	0.0445839	0.0422335	0.047937	0.0373461	0.0421972	0.0328576	0.0366244	0.0433448	0.0379127	0.0286761	0.02948	0.0321294	0.0382519	0.03659	0.0373676	0.0491001	0.0316553
NP_700452.2	251823852	Ago1	protein argonaute-1 isoform 1 [Mus musculus]	0.00530036	0.00431848	0.00311401	0.00933955	0.00526612	0.00305235	0.00944486	0.00653298	0.00625989	0.00255923	0.00238301	0.00163366	0.00280571	0.00367862	0.00356324	0.00648563	0.00609521	0.00355987
NP_758487.2	31981686	Fuk	L-fucose kinase [Mus musculus]	0.00241199	0.0051184	0.00421816	0.00486787	0.00212985	0.000838953	0.00090067	0.00137956	0.00238618	0.00156094	0.000586378	0	0.000736669	0.00139524	0.00397481	0.00623831	0.00533339	0.00450465
NP_780451.1	226443075	Ppp1r18	phostensin [Mus musculus]	0.0024623	0.000674876	0	0	0.00150865	0	0.000677482	0.00522618	0.00127317	0.00450528	0.0027826	0.0052495	0.00508875	0	0.00562474	0.00215806	0.00930287	0.0031544
NP_780612.2	188497650	Mlec	malectin precursor [Mus musculus]	0.0368736	0.0419762	0.048293	0.0359919	0.0395205	0.0485057	0.0351116	0.0478569	0.0386513	0.0508447	0.0573374	0.051245	0.0540397	0.0698113	0.073041	0.0459456	0.0308778	0.0487391
NP_808383.3	123701966	Kctd12	BTB/POZ domain-containing protein KCTD12 [Mus musculus]	0.147886	0.161783	0.150266	0.159873	0.205438	0.148282	0.140864	0.182549	0.173653	0.181066	0.189136	0.174709	0.129776	0.218611	0.204936	0.127575	0.135287	0.144681
NP_808393.1	29244192	Lrrc8a	volume-regulated anion channel subunit LRRC8A [Mus musculus]	0.000844147	0	0	0	0.0023081	0.00101755	0	0	0.00154201	0.00131844	0.00434918	0.00450268	0.00184099	0.00515051	0.0051833	0.000554637	0	0.000403508
NP_835583.1	30061359	Hist1h4k	histone H4 [Mus musculus]	25.2238	21.0948	26.0222	32.0595	32.4678	31.968	43.8749	34.7041	34.8405	19.9181	20.7073	19.2979	21.2223	21.3824	18.1694	19.9576	20.8445	21.6902
NP_848507.2	255522931	Nlrx1	NLR family member X1 [Mus musculus]	0.00130158	0	0.00115985	0.000164297	0.00170006	0.00174432	0.00237953	0.00187016	0.00193669	0	0.000478896	0.00223852	0.00011723	0.00267968	0.000650467	0.00316809	0.00436929	0.00499758
NP_851415.1	30841008	Rab18	ras-related protein Rab-18 isoform 2 precursor [Mus musculus]	0.150663	0.142039	0.120396	0.132587	0.132008	0.067246	0.136269	0.0855561	0.111367	0.186597	0.166861	0.183783	0.168229	0.144394	0.138719	0.148849	0.171612	0.133372
NP_853525.3	225007627	Nostrin	nostrin [Mus musculus]	0.00476556	0.0115759	0.00568262	0.0041788	0.00305821	0.00278598	0.00450068	0.00779576	0.000916997	0.00347339	0.00329981	0.00545518	0.00569277	0.0136746	0.00852103	0.00763489	0.00727456	0.00895319
NP_958808.1	41351529	Pigs	GPI transamidase component PIG-S [Mus musculus]	0.00390338	0.0054119	0.00157972	0.005528	0.00362982	0.00488953	0.00342979	0.00462673	0.00724926	0.00644651	0.00672524	0.00959905	0.00767194	0.0113464	0.00550686	0.0103794	0.0161094	0.00766564
XP_003689256.2	407264599	LOC100862446	PREDICTED: ferritin light chain 1 [Mus musculus]	0.317592	0.332493	0.237909	0.394552	0.326734	0.251393	0.457621	0.295302	0.230159	0.324408	0.315399	0.272321	0.423811	0.544167	0.487137	0.431178	0.362913	0.376895
XP_003945388.1	407262920	Gm21596	PREDICTED: high mobility group protein B1 [Mus musculus]	3.34712	3.01678	3.3384	3.88635	3.31438	2.56173	3.66515	4.22406	3.83979	6.49825	6.95944	5.45598	3.07179	4.98017	3.64464	3.67435	2.48964	2.68687
XP_006497707.1	568912860	Col5a1	PREDICTED: collagen alpha-1(V) chain isoform X1 [Mus musculus]	0.00460128	0.00132231	0.000614104	0.00111027	0.000607114	0.00101829	0.00124394	0	0	0.00177692	0.00335052	0.0046797	0.00759082	0.00566594	0.0072594	0.00694853	0.00853203	0.000714528
XP_006498281.1	568914065	Nmi	PREDICTED: N-myc-interactor isoform X1 [Mus musculus]	0.0161035	0.0183529	0.0318667	0.00582404	0.0093328	0.00709667	0.00612437	0.0164742	0.0251021	0.0469338	0.0501326	0.037333	0.0430463	0.0686977	0.0570478	0.0457583	0.0517903	0.0421642
XP_006501983.1	568923720	Dnajb4	PREDICTED: dnaJ homolog subfamily B member 4 isoform X1 [Mus musculus]	0.0672524	0.0566145	0.0406099	0.0384621	0.0445694	0.0520221	0.046979	0.0364507	0.050196	0.0209734	0.0421283	0.0503851	0.0471558	0.0455916	0.0705191	0.0618039	0.0656951	0.0584409
XP_006502545.1	568924888	Arfip1	PREDICTED: arfaptin-1 isoform X1 [Mus musculus]	0.0171154	0.0136455	0.0147397	0.0182715	0.0236585	0.0108262	0.0171402	0.0257702	0.0180167	0.0498604	0.0445502	0.0510009	0.0354903	0.0428186	0.041253	0.0349873	0.0172007	0.0239832
XP_006502712.1	568928187	Eif2b3	PREDICTED: translation initiation factor eIF-2B subunit gamma isoform X1 [Mus musculus]	0.00127733	0	0.00187315	0	0	0.00202271	0.00252699	0	0	0.00253292	0.00358178	0.00485008	0.00516825	0.00405914	0.00449834	0.00565168	0.00264859	0.00639077
XP_006502722.1	568928207	Txlna	PREDICTED: alpha-taxilin isoform X1 [Mus musculus]	0.0122605	0.0131271	0.0134305	0.0122133	0.0166668	0.0128554	0.00907519	0.0124748	0.0179466	0.0161678	0.0181534	0.021532	0.022495	0.0174912	0.013275	0.0182618	0.0159228	0.0145601
XP_006504423.1	568937974	Eln	PREDICTED: elastin isoform X1 [Mus musculus]	0.422193	0.592638	0.327687	0.705595	0.493405	0.734113	0.409579	0.926131	0.778747	0.310027	0.243456	0.262733	0.200838	0.262686	0.126817	0.33911	0.416258	0.27248
XP_006506791.1	568943120	Exoc6b	PREDICTED: exocyst complex component 6B isoform X1 [Mus musculus]	0.00121279	0.000734357	0.00161928	0.00394552	0.00609127	0.00508177	0.000945458	0.000664295	0.00233224	0.00292993	0.00295977	0.00200498	0	0.00375081	0.00534314	0.00126289	0.00449644	0.00186919
XP_006508761.1	568953118	Elavl1	PREDICTED: ELAV-like protein 1 isoform X1 [Mus musculus]	0.196416	0.176866	0.149105	0.197578	0.199797	0.12847	0.102663	0.154884	0.143512	0.204639	0.237333	0.176012	0.193773	0.121911	0.208171	0.194465	0.223676	0.169162
XP_006515019.1	568977472	Dnmt3a	PREDICTED: DNA (cytosine-5)-methyltransferase 3A isoform X1 [Mus musculus]	0.00254575	0.00229073	0.000961857	0.00130689	0.0016741	0.000877571	0.000681247	0.000870258	0.00200839	0.00223916	0.00160517	0.0038376	0.000708206	0.00142321	0.000644652	0.00212213	0.00172228	0.00109069
XP_006515311.1	568978084	Fam49a	PREDICTED: protein FAM49A isoform X1 [Mus musculus]	0.0480776	0.0456412	0.0487032	0.0398694	0.0557478	0.0465032	0.037606	0.0372094	0.0322578	0.0449717	0.0511995	0.0691273	0.0385243	0.0688671	0.0510076	0.025158	0.0316321	0.0345329
XP_006515988.1	568979763	Ppp2r5e	PREDICTED: serine/threonine-protein phosphatase 2A 56 kDa regulatory subunit epsilon isoform isoform X1 [Mus musculus]	0.0121689	0.0146825	0.0173538	0.0150558	0.0214491	0.00997003	0.0142827	0.0131575	0.0243461	0.0105782	0.014692	0.0089836	0.0118173	0.0232249	0.0222422	0.0135059	0.0176135	0.00896448
XP_006524955.1	569001563	Ppp4r1	PREDICTED: serine/threonine-protein phosphatase 4 regulatory subunit 1 isoform X1 [Mus musculus]	0.00293058	0.0026996	0.00234929	0.00321334	0.00341172	0.00229073	0.00101507	0.00167298	0.00181464	0.00401093	0.00456717	0.00441006	0.00406961	0.00258109	0.00261217	0.00453788	0.0045616	0.00414667
XP_006525107.1	569001879	Klc4	PREDICTED: kinesin light chain 4 isoform X2 [Mus musculus]	0.0080936	0.0105931	0.0114589	0.0089818	0.0057907	0.00680651	0.00563131	0.00428173	0.00491886	0.00858571	0.0046343	0.0119483	0.0048871	0.002339	0.00202589	0.00707861	0.00656951	0.00723086
XP_006525172.1	569002020	Memo1	PREDICTED: protein MEMO1 isoform X1 [Mus musculus]	0.0141169	0.017124	0.0134673	0.00915423	0.0230307	0.0256784	0.0181125	0.0248214	0.0144605	0.0217374	0.00483462	0.0135736	0.0257786	0.0174837	0.0207914	0.0323469	0.0341863	0.0329828
XP_006527628.1	569008631	Cybb	PREDICTED: cytochrome b-245 heavy chain isoform X1 [Mus musculus]	0.00282686	0.0036868	0.00248903	0.00233008	0.00233719	0.00546289	0.00570321	0.00478279	0.00205332	0.0032158	0.00528934	0.00425003	0.0198179	0.0147189	0.0147341	0.0030346	0.00641373	0.00301115
XP_006529175.1	568908089	Chil1	PREDICTED: chitinase-3-like protein 1 isoform X2 [Mus musculus]	0.0415255	0.0248741	0.0320396	0.0389058	0.0461226	0.0487036	0.0238295	0.0345242	0.0423579	0.0278919	0.0447101	0.0334689	0.0250949	0.040204	0.0470583	0.0569752	0.0598656	0.0522264
XP_006530038.1	568909876	Sh3bp4	PREDICTED: SH3 domain-binding protein 4 isoform X1 [Mus musculus]	0.000712652	0	0	0	0.000577035	0	0.00116323	0	0.00202355	0.000771736	0.000906722	0.000820361	0.00157351	0.00252827	0	0.00178591	0.0016236	0.00133155
XP_006531387.1	568957477	Tppp3	PREDICTED: tubulin polymerization-promoting protein family member 3 isoform X1 [Mus musculus]	1.01351	1.1886	1.21271	1.21871	1.16636	1.08567	0.578457	1.10378	0.991824	1.11886	1.06664	1.1964	1.2153	1.15106	1.20015	1.02794	1.10579	0.92513
XP_006532094.1	568971250	Aldh3a2	PREDICTED: fatty aldehyde dehydrogenase isoform X3 [Mus musculus]	0.139939	0.133974	0.130017	0.192012	0.168219	0.150105	0.108337	0.192606	0.202913	0.0691565	0.110971	0.10908	0.129999	0.0875386	0.0979793	0.17122	0.16916	0.15309
XP_006534521.1	568976325	Tbc1d9b	PREDICTED: TBC1 domain family member 9B isoform X1 [Mus musculus]	0.0030374	0.00265443	0.00300256	0.00192158	0	0.00198278	0.00188275	0.00124117	0.00176434	0.00241191	0.00392139	0.00281	0.00497077	0.00586775	0.00450563	0.00530013	0.00569856	0.0020242
XP_006539791.1	568945245	U2af2	PREDICTED: splicing factor U2AF 65 kDa subunit isoform X2 [Mus musculus]	0.110332	0.146935	0.164271	0.0679013	0.107764	0.100414	0.092593	0.13363	0.122973	0.246869	0.238659	0.274604	0.204516	0.231325	0.165017	0.1435	0.144694	0.117324
XP_006541050.1	568948083	Rcn3	PREDICTED: reticulocalbin-3 isoform X1 [Mus musculus]	0.0976907	0.0994159	0.0837899	0.111126	0.0961762	0.144302	0.0526164	0.0818085	0.0571208	0.114413	0.115918	0.091654	0.108065	0.0995153	0.12129	0.1416	0.127857	0.134513
XP_011237792.1	755499460	Ralgapb	PREDICTED: ral GTPase-activating protein subunit beta isoform X6 [Mus musculus]	0.0011398	0.00104566	0.000946362	0.000588785	0.000794063	0.000570441	0	0.000621961	0.00118696	0.00246606	0.001916	0.00183616	0	0.00127622	0.00138653	0.00142656	0.00314772	0.00420326
XP_011242405.1	755542608	Vrk1	PREDICTED: serine/threonine-protein kinase VRK1 isoform X3 [Mus musculus]	0.00478177	0.00796744	0.00845609	0.00472376	0.00664297	0.00656183	0.00744834	0	0.00390027	0.0108808	0.00327435	0.00677101	0.0289865	0.0115456	0.0122286	0.00829803	0.0101441	0.00774118
XP_011242606.1	755544221	Amph	PREDICTED: amphiphysin isoform X1 [Mus musculus]	0.0175587	0.0167577	0.013855	0.00629842	0.00901363	0.00834995	0.00537385	0.00187907	0.0120157	0.00948365	0.00493478	0.00547589	0.0108951	0.00795674	0.00610449	0.00567073	0.00955164	0.00819602
XP_011245525.1	755563130	Tkfc	PREDICTED: triokinase/FMN cyclase isoform X3 [Mus musculus]	0.0030095	0.00495822	0	0	0.00189482	0.00109479	0.00436855	0.00219027	0.00141203	0.0129963	0.0132335	0.0133379	0.00311536	0.00972265	0.010241	0.00301741	0.00234983	0.00349169
XP_011247360.1	755538790	Eif5a	PREDICTED: eukaryotic translation initiation factor 5A-1 isoform X1 [Mus musculus]	0.713248	0.835934	0.828706	0.87893	0.827905	0.775447	0.894816	0.872924	0.907884	0.86677	1.05728	0.816486	0.679697	0.984105	1.06099	1.13088	1.01352	0.873502
XP_011247497.1	755539425	Fam114a2	PREDICTED: protein FAM114A2 isoform X2 [Mus musculus]	0.00557813	0	0.00298304	0.00373844	0.00717324	0	0.0085202	0.0105042	0.00578645	0.0122369	0.010811	0.0144794	0	0.0118869	0.0113138	0.0189076	0.014418	0.0169209
XP_011248209.1	755505962	Plin2	PREDICTED: perilipin-2 isoform X1 [Mus musculus]	0	0	0.00241996	0	0	0	0	0	0	0.00183515	0.00537435	0.00172804	0.00428562	0.00492955	0.00509095	0.00170569	0.0024743	0.00213517
XP_017168968.1	1039793712	Golga4	PREDICTED: golgin subfamily A member 4 isoform X9 [Mus musculus]	0	0	0.000210093	0.000573825	0.00012036	0	0	0.000105919	0	0.000569874	0.000959853	0.000843265	0.000639251	0.000243826	0.000669369	0.000202936	0.000691286	0.000327414
XP_017169251.1	1039731829	Ncln	PREDICTED: nicalin isoform X1 [Mus musculus]	0.014378	0.0158545	0.0145116	0.0143862	0.0102441	0.0103343	0.0117652	0.0199737	0.0139135	0.0127788	0.0270453	0.0200357	0.0147216	0.023894	0.0293185	0.0281949	0.0223881	0.0356488
XP_017169322.1	1039732354	Pcmt1	PREDICTED: protein-L-isoaspartate(D-aspartate) O-methyltransferase isoform X5 [Mus musculus]	0.083008	0.072332	0.117708	0.0666377	0.0931858	0.0783533	0.111905	0.0886092	0.0949425	0.14457	0.137325	0.136524	0.174311	0.188632	0.139374	0.0723394	0.0995699	0.106821
XP_017170175.1	1039737787	Cdc42ep4	PREDICTED: cdc42 effector protein 4 isoform X2 [Mus musculus]	0.0477915	0.0447573	0.0462542	0.043208	0.0386411	0.0345389	0.0270162	0.0439522	0.0482038	0.0534754	0.0409204	0.0303744	0.05728	0.057993	0.0615192	0.0485489	0.0534224	0.0456014
XP_017170485.1	1039739964	Psma3	PREDICTED: proteasome subunit alpha type-3 isoform X1 [Mus musculus]	0.260488	0.216022	0.231222	0.220139	0.160744	0.0899006	0.0959982	0.177125	0.0959498	0.351987	0.26433	0.246549	0.388256	0.268364	0.253191	0.222682	0.252206	0.201386
XP_017174457.1	1039760961	Ndrg3	PREDICTED: protein NDRG3 isoform X3 [Mus musculus]	0	0	0	0	0	0	0.00345651	0	0	0.014913	0.0144361	0.0233531	0.00639529	0.00339472	0.00633434	0.0179118	0.0107326	0.00814195
XP_017176062.1	1039770060	Lrrc8c	PREDICTED: volume-regulated anion channel subunit LRRC8C isoform X1 [Mus musculus]	0	0	0	0.000616065	0.00112561	0	0.00229977	0.00325998	0.00396198	0.00589122	0.00434223	0.00348781	0.00271577	0.00312204	0.00468942	0.00687218	0.00817998	0.00148974
NP_001013384.1	61656182	Wdr91	WD repeat-containing protein 91 [Mus musculus]	0.000842335	0.000572591	0.000537594	0.000563132	0.000642881	0	0.000781486	0.00184445	0	0.000759218	0.00373622	0.00308787	0.00237436	0.00125971	0.000424911	0.00239794	0.00296252	0.00117361
NP_001028333.1	75677522	Tradd	tumor necrosis factor receptor type 1-associated DEATH domain protein [Mus musculus]	0.00590073	0.00642791	0.0167137	0.00945492	0.0125102	0.0193787	0.0163963	0.0156529	0.0131489	0.0213557	0.0207035	0.0231965	0.0380955	0.0216432	0.0193031	0.00844143	0.00564843	0.00835322
NP_001033581.1	84042523	Ctsa	lysosomal protective protein isoform b preproprotein [Mus musculus]	0.0242105	0.0212918	0.0205746	0.00505594	0.0020791	0.00587918	0.00662447	0.00218531	0.00922617	0.028155	0.0236449	0.023915	0.0395117	0.0256128	0.0413237	0.0215899	0.019331	0.0203768
NP_001038954.1	113865977	Mfge8	lactadherin isoform 2 precursor [Mus musculus]	0.030424	0.0192935	0.0110462	0.0249152	0.0102689	0.0144266	0.0130439	0.0267458	0.017191	0.0118175	0.0137362	0.0154608	0.0104508	0.0175997	0.0153369	0.0351964	0.031591	0.0271304
NP_001074906.1	124517693	Fbln2	fibulin-2 isoform b precursor [Mus musculus]	0.00342962	0.00473749	0.0042923	0.00182058	0.00106018	0.0017204	0	0.00213136	0.00177315	0.00401005	0.00873139	0.00937878	0.00168407	0.00369161	0.00394448	0.00330469	0.00332611	0.0014518
NP_084363.2	140972309	Ndufv3	NADH dehydrogenase [ubiquinone] flavoprotein 3, mitochondrial isoform 1 [Mus musculus]	0.0127299	0.0174385	0.0275116	0.0164454	0.0182338	0.0105413	0.00985558	0.0139815	0.0105092	0.0434547	0.0189759	0.0262555	0.0176705	0.0131231	0.0172505	0.0210017	0.0144075	0.0147578
NP_001106855.1	164607137	Gnao1	guanine nucleotide-binding protein G(o) subunit alpha isoform B [Mus musculus]	0.0278847	0.0593004	0.0527956	0.0559287	0.0532781	0.0637527	0.0692104	0.0608629	0.0393154	0.073598	0.037821	0.0521182	0.0420288	0.052249	0.0598547	0.0541628	0.0367516	0.0412849
NP_001106959.1	164698481		septin-9 isoform b [Mus musculus]	0.0795221	0.0727276	0.0758276	0.0683429	0.0772735	0.0809832	0.032809	0.0599885	0.0590415	0.0932383	0.0960821	0.100465	0.0457187	0.0932255	0.076199	0.0715527	0.0837119	0.0849318
NP_001152773.1	226531139	Lgals9	galectin-9 isoform 2 [Mus musculus]	0.0384735	0.0309248	0.02621	0.0569472	0.0559513	0.0330903	0.0683918	0.0716199	0.05869	0.0807513	0.142116	0.0781481	0.195741	0.266934	0.250934	0.147787	0.149374	0.134615
NP_001171268.1	295317359	Afap1l2	actin filament-associated protein 1-like 2 isoform 2 [Mus musculus]	0	0	0	0	0	0.00157298	0.00224223	0.0022188	0.00172124	0.00431324	0.00388268	0.00322056	0.00198868	0.00197616	0.00355822	0.00385183	0.00310849	0.00362805
NP_001258961.1	433809350	Arvcf	armadillo repeat protein deleted in velo-cardio-facial syndrome homolog isoform 4 [Mus musculus]	0.0022467	0.00141531	0.000702698	0.00273748	0.00174344	0.00143967	0	0.000395638	0.00170324	0.00281835	0.00438116	0.00528055	0.00110031	0.00216798	0.00144037	0.00194388	0.00122217	0.00184302
NP_001276443.1	575501701	Tbc1d1	TBC1 domain family member 1 isoform 2 [Mus musculus]	0	0	0	0	0	0	0	0	0	0.0012437	0.00114115	0.000553215	0.000844145	0.00214964	0.00135541	0.00123533	0	0.00030218
NP_001276446.1	575501569	Anapc5	anaphase-promoting complex subunit 5 isoform c [Mus musculus]	0	0	0	0	0.000401724	0.00185564	0.000366515	0.0011028	0.0012633	0.000295405	0.00132683	0.00109462	0.000363339	0.000835244	0.00261172	0.0026002	0.00230729	0.00269439
NP_001280488.1	649572215	Cox4i1	cytochrome c oxidase subunit 4 isoform 1, mitochondrial isoform 2 [Mus musculus]	0.389933	0.421422	0.383438	0.391319	0.38838	0.398936	0.246772	0.383793	0.258336	0.329757	0.37398	0.266934	0.444161	0.258681	0.241334	0.495261	0.512383	0.496043
NP_001280619.1	654822254	Ido1	indoleamine 2,3-dioxygenase 1 isoform 2 [Mus musculus]	0	0	0	0	0	0	0	0	0	0	0	0	0	0.00289404	0.0431911	0	0	0
XP_006505467.1	568940386	Arhgdib	PREDICTED: rho GDP-dissociation inhibitor 2 isoform X1 [Mus musculus]	0.440815	0.456412	0.429675	0.505678	0.416862	0.518221	0.450432	0.471354	0.460154	0.746108	0.706465	0.862113	0.670032	0.717106	0.740032	0.376711	0.367516	0.478505
NP_001292561.1	779176837	Pla2g4a	cytosolic phospholipase A2 isoform 2 [Mus musculus]	0	0	0	0	0	0	0	0	0	0	0	0.00172822	0.00132409	0.00126202	0.00281807	0.000718532	0.000986605	0.000727365
NP_001297633.1	893683585	Scyl2	SCY1-like protein 2 isoform 2 [Mus musculus]	0.00239696	0.00257043	0.00407854	0.00206354	0.00432416	0.00294791	0.0027587	0.00228866	0.00277277	0.0036856	0.00686538	0.00696316	0.00472972	0.00757578	0.00584022	0.00211903	0.00225621	0.00204708
NP_031424.1	6680636	Ada	adenosine deaminase [Mus musculus]	0.00926192	0.00659151	0.00637037	0.0130714	0.00566426	0.00865653	0.00455605	0.0125368	0.00884488	0.0538086	0.0519991	0.0561708	0.0107762	0.0121532	0.0120136	0.00484018	0.0110422	0.00980645
NP_031501.1	6671569	Rplp0	60S acidic ribosomal protein P0 [Mus musculus]	0.676696	0.660494	0.643091	0.533296	0.556888	0.650772	0.651979	0.635893	0.621392	1.05991	1.02064	1.01049	1.04185	1.19311	1.06815	0.686893	0.732137	0.670345
NP_031589.1	6680806	Bpgm	bisphosphoglycerate mutase [Mus musculus]	0.180863	0.206948	0.233893	0.236051	0.243826	0.207533	0.201389	0.260265	0.281405	0.131614	0.117179	0.0622536	0.165373	0.0562874	0.116522	0.17283	0.252633	0.21521
NP_031633.1	6671678	Car4	carbonic anhydrase 4 precursor [Mus musculus]	0.171626	0.153757	0.060113	0.104343	0.169285	0.134787	0.257969	0.12925	0.2189	0.169351	0.204983	0.126723	0.197693	0.169175	0.167046	0.119558	0.171248	0.122797
NP_031670.1	6680878	Scarb2	lysosome membrane protein 2 [Mus musculus]	0.0671641	0.0567536	0.0571722	0.068157	0.0362873	0.0646139	0.0493811	0.0529977	0.0393787	0.0629963	0.0543537	0.0487238	0.0636215	0.0704517	0.0837738	0.0647495	0.0743192	0.0653152
NP_031751.1	6680952	Cnn2	calponin-2 [Mus musculus]	0.392007	0.382867	0.335965	0.332681	0.305187	0.201727	0.32792	0.267624	0.251205	0.488695	0.424755	0.428214	0.526907	0.485648	0.455511	0.577588	0.497074	0.324969
NP_031783.2	161484660	Cpox	oxygen-dependent coproporphyrinogen-III oxidase, mitochondrial precursor [Mus musculus]	0.00626387	0.00859716	0.00348371	0.0149538	0.00742284	0.0158349	0.0031053	0.00682402	0.00617387	0.0115435	0.00981716	0.00711443	0.00262816	0.0110612	0.0140299	0.00914716	0.00747841	0.00345125
NP_031827.2	166235890	Ctsh	pro-cathepsin H isoform 1 preproprotein [Mus musculus]	0.113573	0.117946	0.110541	0.120998	0.103041	0.0940467	0.0382958	0.118373	0.115952	0.22328	0.193968	0.187077	0.197076	0.285773	0.223088	0.211129	0.183837	0.178848
NP_031905.1	6681225	Drg1	developmentally-regulated GTP-binding protein 1 [Mus musculus]	0.0133088	0.00769518	0.010785	0.0135845	0.019781	0.0174329	0.00738665	0.0126712	0.0093408	0.0089152	0.0121663	0.0109977	0.00738986	0.0181464	0.0191275	0.0152402	0.0102825	0.00823771
NP_032157.2	31982332	Glul	glutamine synthetase [Mus musculus]	0.0361226	0.0282511	0.0434642	0.0252152	0.00999979	0.0283757	0.0378829	0.0466207	0.0253718	0.0538854	0.0199451	0.0403108	0.0598365	0.0314207	0.0478336	0.0498514	0.0472213	0.0574488
NP_032280.2	171543858	Hmgcl	hydroxymethylglutaryl-CoA lyase, mitochondrial isoform 1 precursor [Mus musculus]	0.040164	0.0417271	0.032786	0.0286194	0.0450879	0.043589	0.0257629	0.0422199	0.0449753	0.0365381	0.0434644	0.0457301	0.0245595	0.0591286	0.0462055	0.0547265	0.05161	0.0522233
NP_032304.2	124486706	Hpgd	15-hydroxyprostaglandin dehydrogenase [NAD(+)] [Mus musculus]	0.146202	0.140232	0.163515	0.0913035	0.0913767	0.0996161	0.228886	0.141171	0.256885	0.163574	0.187045	0.161288	0.201888	0.22404	0.247103	0.201341	0.212747	0.167594
NP_032355.2	118130979	Ifi204	interferon-activable protein 204 [Mus musculus]	0.00182117	0.00159376	0.00311772	0.00415873	0.00242098	0.00356949	0.000897658	0.00303653	0.00234572	0.00249872	0.00385574	0.00374153	0.0279458	0.0452218	0.034417	0.00432897	0.00336755	0.00859506
NP_032436.1	6680502	Itm2b	integral membrane protein 2B [Mus musculus]	0.0149352	0.024608	0.0268649	0.0383437	0.0430162	0.0429342	0.0201474	0.0319321	0.030051	0.0336268	0.0373538	0.0288776	0.0536248	0.0539832	0.0582016	0.03259	0.0366582	0.0360579
NP_032492.1	6680596	Kpna3	importin subunit alpha-4 [Mus musculus]	0.0262896	0.0266713	0.0176531	0.028351	0.0256164	0.0210034	0.0259426	0.0216795	0.0209051	0.0445069	0.0424544	0.06189	0.0226051	0.0390156	0.026026	0.0226941	0.0274822	0.0234441
NP_032493.1	6680598	Kpna4	importin subunit alpha-3 [Mus musculus]	0.0535925	0.0706179	0.0516662	0.0782786	0.0784154	0.0741694	0.0605782	0.0672129	0.0517959	0.0838314	0.0847784	0.0727393	0.0645926	0.0676259	0.106352	0.0838398	0.120209	0.0718259
NP_032776.1	6679160	Nxn	nucleoredoxin [Mus musculus]	0.00657478	0.00660518	0.00390357	0.00867583	0.00477107	0.00536477	0.00570102	0.00471375	0.00623455	0.00844277	0.00822744	0.00829729	0.00350105	0.011158	0.0141804	0.00316825	0.00552902	0.00891166
NP_032883.2	133778989	Prkci	protein kinase C iota type [Mus musculus]	0.00992691	0.0110599	0.00852702	0.0105317	0.0113217	0.0117255	0.0078678	0.0152399	0.009058	0.0225516	0.0201099	0.0242	0.0146244	0.0260684	0.0257592	0.0277768	0.00698355	0.0144362
NP_032997.3	62990169	Twf1	twinfilin-1 [Mus musculus]	0.121498	0.0987542	0.0605602	0.129013	0.120215	0.102903	0.0729702	0.120283	0.100927	0.0921948	0.0929321	0.110693	0.0802935	0.0607528	0.0926756	0.097722	0.136127	0.106768
NP_033057.3	157909799	Rbbp7	histone-binding protein RBBP7 [Mus musculus]	0.0577651	0.0615834	0.0423793	0.0506566	0.0394527	0.0274998	0.039452	0.0390635	0.0100177	0.0996222	0.111504	0.106532	0.0678561	0.0615913	0.0529412	0.0866243	0.0884217	0.0748414
NP_033127.1	6677819	Rras	ras-related protein R-Ras precursor [Mus musculus]	0.256578	0.242393	0.29477	0.228063	0.246385	0.29976	0.320634	0.341377	0.379402	0.270194	0.244088	0.29979	0.403553	0.408885	0.415677	0.312628	0.272339	0.290927
NP_033404.1	6678339	Thbd	thrombomodulin precursor [Mus musculus]	0.458077	0.417662	0.42923	0.492028	0.45941	0.448356	0.44895	0.517264	0.512626	0.489879	0.5218	0.606559	0.351356	0.383004	0.264113	0.408955	0.410865	0.449556
NP_033541.1	6678581	Was	wiskott-Aldrich syndrome protein homolog [Mus musculus]	0	0	0.00129646	0	0	0	0	0	0	0.00631191	0.0155997	0.00452445	0.00642125	0.0167392	0.0173766	0.00397804	0.00697628	0
NP_034003.1	14149637	Cdk6	cyclin-dependent kinase 6 [Mus musculus]	0.0464372	0.0371146	0.0374344	0.0284905	0.0428259	0.0287968	0.061625	0.033437	0.0147402	0.011483	0.0263804	0.0419483	0.0281382	0.0279941	0.0303651	0.0392121	0.0146989	0.0283388
NP_034038.2	247269309	Cmas	N-acylneuraminate cytidylyltransferase [Mus musculus]	0	0	0	0.00339718	0.00733599	0.00513547	0	0	0	0.00701146	0.00705013	0.00299949	0.000872283	0.0009904	0.0110361	0.00233073	0.00316685	0.00459462
NP_034098.1	33859530	Cryz	quinone oxidoreductase [Mus musculus]	0.0535401	0.021935	0.030893	0.0209413	0.00536631	0.01604	0.0110829	0.00998644	0.0132503	0.0239305	0.00548292	0.00593555	0.0194802	0.0152918	0.021272	0.0513861	0.0476372	0.0324844
NP_034350.1	6753884	Fkbp5	peptidyl-prolyl cis-trans isomerase FKBP5 [Mus musculus]	0.00262324	0	0	0	0.00253582	0.00523296	0.00623415	0	0.00579075	0.0241037	0.0309381	0.0318128	0.00661479	0.00636711	0.0139232	0	0.00280326	0
NP_034401.1	6753966	Gpd1	glycerol-3-phosphate dehydrogenase [NAD(+)], cytoplasmic [Mus musculus]	0.017089	0.0116369	0.0139054	0.00276791	0.0045335	0	0.00311938	0.0029803	0.00688555	0.0225582	0.0272326	0.0232231	0.00722391	0.0117824	0.0106635	0.0119541	0.0159639	0.0091198
NP_034488.1	6754084	Gstm1	glutathione S-transferase Mu 1 [Mus musculus]	0.942763	1.24944	1.19858	1.0005	1.37294	1.28375	1.16767	1.41045	1.57993	0.798678	0.789055	0.799183	0.81056	1.03736	1.04343	0.91882	0.851131	0.938938
NP_034498.1	6754098	Gusb	beta-glucuronidase isoform 1 precursor [Mus musculus]	0.00592148	0.00460905	0.00556944	0.0172976	0.0130873	0.0155348	0.00590553	0.0120107	0.0104677	0.0249324	0.0152285	0.0231719	0.0120507	0.0193747	0.0296514	0.011273	0.0109526	0.0132307
NP_034551.2	67514549	Hexa	beta-hexosaminidase subunit alpha preproprotein [Mus musculus]	0.002253	0.00648383	0.00272998	0.0031229	0.00334916	0.00324228	0.0027672	0.00538906	0.00344788	0.00529054	0.00138284	0.00604436	0.0145985	0.0314889	0.0228998	0.00790513	0.00569429	0.0102179
NP_035009.3	190610036	Nck2	cytoplasmic protein NCK2 [Mus musculus]	0.00785326	0.0117692	0.0150499	0.00160124	0.0125724	0	0.00375696	0.0124624	0	0.0247548	0.0130818	0.0134205	0.00935722	0.0228046	0.0220021	0.00740739	0.0216954	0.00809963
NP_035041.2	161016824	Nfs1	cysteine desulfurase, mitochondrial [Mus musculus]	0.00325294	0	0.00245461	0.00195807	0.004453	0.00169585	0.00310505	0.00689472	0.00615854	0.00726291	0.0100493	0.00948892	0.00987502	0.00703219	0.00870641	0.00521728	0.00597011	0.00615019
NP_035255.1	6755112	Pltp	phospholipid transfer protein precursor [Mus musculus]	0.0153272	0.0163319	0.0160579	0.00495874	0.00784044	0.00848492	0.0046141	0.0222872	0.00699773	0.0229813	0.0275061	0.0252571	0.0283004	0.0208584	0.0224997	0.0212585	0.0302404	0.0286256
NP_035417.2	255003735	Rpl10a	60S ribosomal protein L10a isoform 1 [Mus musculus]	0.42503	0.308589	0.185751	0.491457	0.468663	0.435364	0.33477	0.404898	0.491008	0.190072	0.20265	0.203757	0.383296	0.323384	0.498173	0.471397	0.456476	0.41788
NP_035614.1	6755668	Stam	signal transducing adapter molecule 1 isoform 1 [Mus musculus]	0.0446203	0.0409042	0.0392235	0.02908	0.0342682	0.0378448	0.0313031	0.0198949	0.0352124	0.0186729	0.0350687	0.0331	0.033096	0.0431751	0.0436814	0.0278898	0.0413158	0.0193737
NP_035944.2	83921589	Fxr2	fragile X mental retardation syndrome-related protein 2 [Mus musculus]	0.0198054	0.0126673	0.00970803	0.0103204	0.0132326	0.00997825	0.0019903	0.00878092	0.00487718	0.0214921	0.0238743	0.0181878	0.00891127	0.0153496	0.0172498	0.0125629	0.0175486	0.0124218
NP_035974.1	6754690	Mgll	monoglyceride lipase isoform b [Mus musculus]	0.0223559	0.0264881	0.0208395	0.0146119	0.0306499	0.0215008	0.0155753	0.0260327	0.0239047	0.0150118	0.0198599	0.00979837	0.0230293	0.0235198	0.0161662	0.015132	0.0168955	0.0173064
NP_036009.1	33468955	Ik	protein Red [Mus musculus]	0	0.00135988	0.00487749	0.001497	0	0.0035876	0	0.00207906	0.00115408	0.019904	0.0173008	0.0130187	0.000582048	0.00968062	0.010998	0.0065866	0.00402088	0.00312305
NP_036186.2	172072617	Fkbp9	peptidyl-prolyl cis-trans isomerase FKBP9 precursor [Mus musculus]	0.0276749	0.0489547	0.0463358	0.0426227	0.0552885	0.0534645	0.0456796	0.0177165	0.0301307	0.0485275	0.0415875	0.0637796	0.0358912	0.0851706	0.0859308	0.0703897	0.0570536	0.0799086
NP_038584.2	96975138	Hprt	hypoxanthine-guanine phosphoribosyltransferase [Mus musculus]	0.0597441	0.0476483	0.025738	0.0442413	0.0413581	0.0526475	0.0395297	0.0287344	0.0260338	0.0916884	0.0562874	0.0965346	0.109588	0.154377	0.140475	0.0700056	0.0457758	0.0420012
NP_038615.2	63999380	Lrpap1	alpha-2-macroglobulin receptor-associated protein precursor [Mus musculus]	0.0776099	0.0807438	0.0715202	0.0817482	0.0694879	0.084706	0.0367049	0.0746399	0.0562401	0.0744201	0.0755114	0.0835064	0.0776187	0.0939033	0.0752322	0.0957443	0.0926586	0.0877044
NP_038751.2	34328219	Podxl	podocalyxin precursor [Mus musculus]	0.322456	0.297698	0.251325	0.309036	0.274867	0.302139	0.303025	0.366285	0.309827	0.41098	0.25907	0.327338	0.36232	0.320457	0.396135	0.330949	0.358912	0.33254
NP_038853.2	148747179	Ly75	lymphocyte antigen 75 precursor [Mus musculus]	0	0.000395881	0	0.000296696	0.000731543	0	0	0	0.000213403	0.00593265	0.00411519	0.00474021	0	0	0	0	0.000388439	0
NP_056596.1	7657357	Nap1l1	nucleosome assembly protein 1-like 1 isoform 2 [Mus musculus]	0.398564	0.361794	0.340315	0.197147	0.239844	0.287442	0.341498	0.304397	0.101963	0.446209	0.496529	0.408734	0.197062	0.264095	0.395907	0.376588	0.336881	0.259894
NP_056598.2	226874851	Isg15	ubiquitin-like protein ISG15 precursor [Mus musculus]	0.0373886	0.0271596	0	0.086061	0.0540525	0.12796	0.0987744	0.0298816	0.0983487	0.106455	0.0975993	0.101134	1.04939	1.60869	1.7626	0.787958	0.701724	0.768742
NP_057926.2	27804323	Scly	selenocysteine lyase [Mus musculus]	0.00574098	0.00335692	0.00331048	0.00399454	0.00230897	0.00402305	0.00286071	0.00523176	0	0.00933699	0.0132596	0.0139884	0.0196529	0.0205629	0.0146533	0.00175866	0.00878934	0.0102439
NP_058044.1	7948999	Prdx4	peroxiredoxin-4 isoform 2 precursor [Mus musculus]	0.431349	0.392658	0.427154	0.404652	0.403758	0.398178	0.385314	0.35996	0.375499	0.45614	0.440641	0.412211	0.484653	0.555303	0.526812	0.429165	0.114349	0.338699
NP_058063.2	31980806	Pgrmc1	membrane-associated progesterone receptor component 1 [Mus musculus]	0.408435	0.497385	0.484413	0.403617	0.370376	0.585391	0.53345	0.595069	0.626071	0.371914	0.329729	0.344721	0.345747	0.306504	0.314095	0.36299	0.455749	0.361081
NP_058617.3	268370148	Tcirg1	V-type proton ATPase 116 kDa subunit a [Mus musculus]	0.00204714	0	0	0.00716964	0	0.00244887	0	0.00533863	0	0.00444258	0.00203516	0.00377842	0.0103759	0.0115079	0.0113929	0.0045512	0.00570774	0.00188001
NP_059489.2	148277024		septin-1 [Mus musculus]	0	0	0	0	0	0	0	0	0	0.0456535	0.0199805	0.037686	0.00222454	0.00180898	0.00180173	0	0	0
NP_061268.2	34328236	Ubqln2	ubiquilin-2 [Mus musculus]	0.0753376	0.073968	0.0718341	0.071857	0.0858225	0.0817813	0.0549092	0.0855726	0.0830668	0.0843028	0.124337	0.112302	0.0769048	0.080747	0.0825926	0.0903116	0.0905978	0.0708259
NP_062415.1	9506739	Nagk	N-acetyl-D-glucosamine kinase isoform 1 [Mus musculus]	0.0131665	0.00817962	0.00947993	0.0175201	0.0241704	0.0142295	0.00882769	0.00988991	0	0.0149507	0.00751369	0.0172636	0.0300828	0.0270477	0.0246442	0.0191771	0.0220623	0.00866261
NP_062512.1	9625037	Rhog	rho-related GTP-binding protein RhoG precursor [Mus musculus]	0.272743	0.302484	0.327687	0.306902	0.344979	0.344568	0.254569	0.317668	0.252839	0.225428	0.211578	0.193629	0.297954	0.344578	0.331333	0.21977	0.313823	0.268734
NP_062625.2	61098100	Ptpn9	tyrosine-protein phosphatase non-receptor type 9 [Mus musculus]	0	0.00146117	0.00157633	0.00172059	0	0	0	0.00204865	0.00152973	0.00197122	0.00374296	0.00360804	0.00214386	0.00241735	0.00390367	0.00483724	0.0056595	0.00811499
NP_062741.1	9790221	Arpc1a	actin-related protein 2/3 complex subunit 1A [Mus musculus]	0.0167647	0.0157864	0.0113909	0.0210235	0.0289786	0.0324944	0.00894573	0.0530245	0.0219227	0.0545978	0.0438895	0.038169	0.0390527	0.0294246	0.0457221	0.0549186	0.0518599	0.0540461
NP_065594.2	55741460	Park7	protein/nucleic acid deglycase DJ-1 [Mus musculus]	0.598776	0.606946	0.458119	0.515779	0.658741	0.610112	0.638474	0.677317	0.676418	0.541682	0.531396	0.604516	0.567306	0.490556	0.635121	0.436149	0.491412	0.463317
NP_067256.4	510025483	Ctss	cathepsin S isoform 2 preproprotein [Mus musculus]	0.0720973	0.0598278	0.0400835	0.0581664	0.0709448	0.079185	0.0661597	0.0497234	0.0660766	0.0779474	0.0885386	0.077198	0.237737	0.324793	0.296674	0.115087	0.11908	0.110605
NP_067309.1	10946646	Itgax	integrin alpha-X precursor [Mus musculus]	0	0	0	0	0	0	0	0	0	0.00142656	0.00179707	0.000935569	0.000694067	0.0010099	0.00308235	0.00264124	0.00408936	0.00168378
NP_067464.2	171906584	F12	coagulation factor XII preproprotein [Mus musculus]	0.0130189	0.00762657	0.00413513	0.00421705	0.00379695	0.00733818	0.00462091	0.00373541	0.00435532	0.0125894	0.00589261	0.00654994	0.024986	0.0391389	0.0408745	0.0174658	0.0118453	0.0153112
NP_067501.2	145966883	Psmd14	26S proteasome non-ATPase regulatory subunit 14 [Mus musculus]	0.0735851	0.0930283	0.0714139	0.108088	0.107932	0.116653	0.0895423	0.115049	0.104084	0.0990873	0.110212	0.0994964	0.0858377	0.120524	0.0993109	0.112374	0.116671	0.110719
NP_075892.3	228480219	Mesd	LRP chaperone MESD precursor [Mus musculus]	0.0860838	0.0358351	0.0599078	0.0769854	0.0559382	0.0358655	0.0560459	0.0641578	0.0495074	0.103329	0.137808	0.103785	0.0826692	0.101272	0.126502	0.071912	0.0818125	0.092245
NP_077774.1	33859751	Rab21	ras-related protein Rab-21 [Mus musculus]	0.0628557	0.0419884	0.0165514	0.0466079	0.0679938	0.0650414	0.0454051	0.065952	0.0783855	0.0499897	0.0620046	0.0560089	0.098581	0.0429088	0.089424	0.0840194	0.0773889	0.0580506
NP_079798.2	226958616	Dhrs7	dehydrogenase/reductase SDR family member 7 precursor [Mus musculus]	0.0719876	0.052024	0.0436817	0.0664095	0.0534181	0.0466422	0.0154803	0.032883	0.0454433	0.0146113	0.0181734	0.00878509	0.00610534	0.0455652	0.0251663	0.033067	0.039834	0.0350799
NP_079843.1	13385006	Cyc1	cytochrome c1, heme protein, mitochondrial [Mus musculus]	0.0526579	0.0496726	0.0524521	0.0952888	0.131551	0.10157	0.053158	0.112509	0.0691947	0.113324	0.111939	0.14214	0.105277	0.109494	0.128921	0.115431	0.0868212	0.113852
NP_080082.1	13385274	Plbd1	phospholipase B-like 1 precursor [Mus musculus]	0.00166624	0.00208472	0	0.00403152	0.00365914	0.00447871	0.00403264	0	0.00157349	0.00525152	0.0103297	0.00710116	0.00364012	0.0158215	0.0119278	0.00611519	0.00999463	0.00555304
NP_080109.1	21313234	Baiap2l1	brain-specific angiogenesis inhibitor 1-associated protein 2-like protein 1 [Mus musculus]	0.00816108	0.00605139	0.00714016	0.00889411	0.00921773	0.00625862	0.00274243	0.00753551	0.00744501	0.00540125	0.00918611	0.00376037	0.00261541	0.00972441	0.0111072	0.00916342	0.0175138	0.0145141
NP_080248.2	255683418	Naaa	N-acylethanolamine-hydrolyzing acid amidase isoform 1 precursor [Mus musculus]	0.0204773	0.0375663	0.0238294	0.0191357	0.0399252	0.0228252	0.0155508	0.033253	0.0258561	0.0135658	0.013751	0.023687	0.0285345	0.0216983	0.0197005	0.0397107	0.0277479	0.0201229
NP_080530.2	27754079	Tbc1d23	TBC1 domain family member 23 [Mus musculus]	0.00281923	0.00496481	0	0	0	0	0	0	0	0.0019431	0.00258859	0.00113074	0.00267776	0.00307098	0.00433736	0.00380165	0.00147742	0.00135533
NP_080676.3	110625998	Dnajb11	dnaJ homolog subfamily B member 11 precursor [Mus musculus]	0.0461367	0.0675095	0.051602	0.0734545	0.0607508	0.0805031	0.069016	0.0330277	0.0316979	0.0778466	0.0643276	0.0677711	0.0993227	0.109181	0.105652	0.0596079	0.0714013	0.0392145
NP_080704.2	146134409	Dcxr	L-xylulose reductase isoform 1 [Mus musculus]	0.0285762	0.0208584	0.0153793	0.00856194	0.0103988	0.0102815	0.0189461	0.00624462	0.0116534	0.0225341	0.0187575	0.0357221	0.0367882	0.0403383	0.0245256	0.0271945	0.0272323	0.0252935
NP_080828.1	13386054	Arpc4	actin-related protein 2/3 complex subunit 4 isoform 1 [Mus musculus]	0.279968	0.293694	0.296673	0.290948	0.335135	0.274787	0.243979	0.189689	0.363383	0.356327	0.310601	0.292385	0.54246	0.559705	0.698875	0.427926	0.414866	0.401988
NP_080878.2	70906453	Bcas2	pre-mRNA-splicing factor SPF27 isoform 1 [Mus musculus]	0.0275628	0.0219172	0.0175107	0.0373273	0.0313653	0.0293464	0.0268729	0.0312975	0.0119777	0.0637483	0.0727613	0.0654967	0.0364151	0.063922	0.0574491	0.0274144	0.0361174	0.0300096
NP_081095.2	31980844	Dhrs1	dehydrogenase/reductase SDR family member 1 [Mus musculus]	0.00371144	0.00562995	0.00435309	0.00755675	0.00348194	0.00874307	0.0222889	0.0312975	0.0139464	0.0162695	0.0330402	0.020632	0.0155604	0.0269773	0.0205617	0.0286053	0.0336265	0.023524
NP_081573.1	55925589	Prpf4	U4/U6 small nuclear ribonucleoprotein Prp4 [Mus musculus]	0.00261108	0.00314424	0	0.00676646	0.00528996	0.00255373	0.00637211	0.00724281	0.00387882	0.0122461	0.00892119	0.00852766	0.0117397	0.0110097	0.00783196	0.00480317	0.00438447	0.00571635
NP_081710.1	34328077	Rprd1b	regulation of nuclear pre-mRNA domain-containing protein 1B isoform b [Mus musculus]	0.0422884	0.0506053	0.0494594	0.0418789	0.0375583	0.0415739	0.0191331	0.019982	0.0221066	0.0313513	0.056843	0.0468873	0.0496034	0.0566902	0.0597726	0.0447067	0.0492504	0.0511324
[truncated: 4,676 more rows]
